# Supplementary material for: Descriptive analysis of interns’ basic psychological needs, burnout and empathy in the COVID-19 pandemic in Ireland
Source: BMJ Open. 2026 Mar 30;16(3):e108611. doi: 10.1136/bmjopen-2025-108611 (PMC13052534; doi:10.1136/bmjopen-2025-108611)
Supplement: online supplemental file 1 [file bmjopen-16-3-s001.zip]

Archive with 12 entries (12 files):
- bmjopen-2025-108611-20260319144200/doc/Main_document.docx
- bmjopen-2025-108611-20260319144200/pdf_renditions/bmjopen-2025-108611-File001.pdf
- bmjopen-2025-108611-20260319144200/graphic/figure1.docx
- bmjopen-2025-108611-20260319144200/pdf_renditions/bmjopen-2025-108611-File002.pdf
- bmjopen-2025-108611-20260319144200/suppl_data/Supplementary file.docx
- bmjopen-2025-108611-20260319144200/pdf_renditions/bmjopen-2025-108611-S001.pdf
- bmjopen-2025-108611-20260319144200/doc/bmjopen-2025-108611.PV.pdf
- bmjopen-2025-108611-20260319144200/doc/bmjopen-2025-108611.RH.pdf
- bmjopen-2025-108611-20260319144200/pdf/bmjopen-2025-108611.pdf
- bmjopen-2025-108611-20260319144200/bmjopen-2025-108611-metadata.xml
- bmjopen-2025-108611-20260319144200/s1.dtd
- bmjopen-2025-108611-20260319144200/bmjopen-2025-108611-manifest.html
