# Supplementary material for: Descriptive analysis of interns’ basic psychological needs, burnout and empathy in the COVID-19 pandemic in Ireland
Source: BMJ Open. 2026 Mar 30;16(3):e108611. doi: 10.1136/bmjopen-2025-108611 (PMC13052534; doi:10.1136/bmjopen-2025-108611)
Supplement: online supplemental file 1 [file bmjopen-16-3-s001.zip › bmjopen-2025-108611-20260319144200/bmjopen-2025-108611-metadata.xml]

<?xml version="1.0" encoding="UTF-8"?><!DOCTYPE article_set SYSTEM "s1.dtd"><article_set dtd_version="4.28.10"><article export_date="2026-03-18 20:00:00.0" external_id="" lang="EN" ms_no="bmjopen-2025-108611.R1" rev="1"><journal><publisher_name>BMJ Open</publisher_name><full_journal_title>BMJ Open</full_journal_title><site_short_name>bmjopen</site_short_name><journal_abbreviation>bmjopen</journal_abbreviation><pubmed_abbreviation/><issn issn_type="print"/><issn issn_type="digital">2044-6055</issn></journal><replaces/><article_status decision_status="accept">Accepted</article_status><article_title>Descriptive analysis of Interns’ basic psychological needs, burnout and empathy in the COVID-19 pandemic in Ireland</article_title><article_sub_title/><vernacular_title/><author_list><author auth_URL="" author_seq="1" corr="true" user_id="111030644"><salutation>Dr.</salutation><first_name>Aileen</first_name><middle_name/><last_name>Patterson</last_name><suffix/><degree/><email addr_type="primary">patteram@tcd.ie</email><attr_type id="15955" name="Keywords"><attribute id="25339548" name="MEDICAL EDUCATION &amp; TRAINING">selected</attribute><attribute id="143739841" name="Health Education">selected</attribute><attribute id="148339261" name="Burnout, Professional">selected</attribute></attr_type><attr_type id="18521" name="Email subscription"><attribute id="29629949" name="Yes">selected</attribute></attr_type><attr_type id="38658" name="Social media"><attribute id="187523756" name="Not applicable">selected</attribute></attr_type><comments/><orcid>0000-0003-4315-0917</orcid><orcid_id_validation>TRUE</orcid_id_validation><orcid_token_type>bearer</orcid_token_type><orcid_token_scope>[/authenticate, /read-limited, /activities/update, /person/update]</orcid_token_scope><orcid_token_expires_in>631138518</orcid_token_expires_in><affiliation seq="1"><inst>Trinity College Dublin School of Medicine</inst><institution_id institution_id_type="Ringgold">155276</institution_id><dept>Medical Education</dept><person_title/><room/><addr1>School of Medicine</addr1><addr2/><addr3>Dublin</addr3><city>Dublin</city><state>--- Select One ---</state><country country_code="IE">Ireland</country><post_code>D02 R590</post_code><phone/><fax/></affiliation><profile_affiliation><inst>Trinity College Dublin School of Medicine</inst><institution_id institution_id_type="Ringgold">155276</institution_id><dept>Medical Education</dept><person_title/><room/><addr1>School of Medicine</addr1><addr2/><addr3>Dublin</addr3><city>Dublin</city><state>--- Select One ---</state><country country_code="IE">Ireland</country><post_code>D02 R590</post_code><phone/><fax/></profile_affiliation><current_profile_affiliation><inst>Trinity College Dublin School of Medicine</inst><institution_id institution_id_type="Ringgold">155276</institution_id><dept>Medical Education</dept><person_title/><room/><addr1>School of Medicine</addr1><addr2/><addr3>Dublin</addr3><city>Dublin</city><state>--- Select One ---</state><country country_code="IE">Ireland</country><post_code>D02 R590</post_code><phone/><fax/></current_profile_affiliation><galleyDeliveryType/></author><author auth_URL="" author_seq="2" corr="false" user_id="112909162"><salutation>Dr.</salutation><first_name>Conan</first_name><middle_name/><last_name>Brady</last_name><suffix/><degree/><email addr_type="primary">bradyc19@tcd.ie</email><comments/><affiliation seq="1"><inst>Trinity College Dublin</inst><institution_id institution_id_type="Ringgold">8809</institution_id><dept/><person_title/><room/><addr1/><addr2/><addr3/><city>Dublin</city><province/><country country_code="IE">Ireland</country><post_code/><phone/><fax/></affiliation><profile_affiliation><inst>Trinity College Dublin</inst><institution_id institution_id_type="Ringgold">8809</institution_id><dept/><person_title/><room/><addr1/><addr2/><addr3/><city>Dublin</city><province/><country country_code="IE">Ireland</country><post_code/><phone/><fax/></profile_affiliation><current_profile_affiliation><inst>Trinity College Dublin</inst><institution_id institution_id_type="Ringgold">8809</institution_id><dept/><person_title/><room/><addr1/><addr2/><addr3/><city>Dublin</city><province/><country country_code="IE">Ireland</country><post_code/><phone/><fax/></current_profile_affiliation><galleyDeliveryType/></author><author auth_URL="" author_seq="3" corr="false" user_id="112909202"><salutation>Dr.</salutation><first_name>Elaine</first_name><middle_name/><last_name>Burke</last_name><suffix/><degree/><email addr_type="primary">burkee11@tcd.ie</email><attr_type id="15955" name="Keywords"><attribute id="25339322" name="EDUCATION &amp; TRAINING (see Medical Education &amp; Training)">selected</attribute><attribute id="143739841" name="Health Education">selected</attribute><attribute id="152520928" name="Health Workforce">selected</attribute><attribute id="25339548" name="MEDICAL EDUCATION &amp; TRAINING">selected</attribute><attribute id="25339559" name="QUALITATIVE RESEARCH">selected</attribute></attr_type><attr_type id="18521" name="Email subscription"><attribute id="29629948" name="No">selected</attribute></attr_type><attr_type id="38658" name="Social media"><attribute id="187523756" name="Not applicable">selected</attribute></attr_type><comments/><orcid>0000-0002-9885-8763</orcid><orcid_id_validation>TRUE</orcid_id_validation><orcid_token_type>bearer</orcid_token_type><orcid_token_scope>[/authenticate, /read-limited, /activities/update, /person/update]</orcid_token_scope><orcid_token_expires_in>631138518</orcid_token_expires_in><affiliation seq="1"><inst>Trinity College Dublin School of Medicine</inst><institution_id institution_id_type="Ringgold">155276</institution_id><dept>Medical Education</dept><person_title/><room/><addr1>Trinity Biomedical Sciences Institute</addr1><addr2>152-160 Pearse St</addr2><addr3>Dublin 2</addr3><city>Dublin</city><state>--- Select One ---</state><country country_code="IE">Ireland</country><post_code/><phone>01 8962606</phone><fax/></affiliation><profile_affiliation><inst>Trinity College Dublin School of Medicine</inst><institution_id institution_id_type="Ringgold">155276</institution_id><dept>Medical Education</dept><person_title/><room/><addr1>Trinity Biomedical Sciences Institute</addr1><addr2>152-160 Pearse St</addr2><addr3>Dublin 2</addr3><city>Dublin</city><state>--- Select One ---</state><country country_code="IE">Ireland</country><post_code/><phone>01 8962606</phone><fax/></profile_affiliation><current_profile_affiliation><inst>Trinity College Dublin School of Medicine</inst><institution_id institution_id_type="Ringgold">155276</institution_id><dept>Medical Education</dept><person_title/><room/><addr1>Trinity Biomedical Sciences Institute</addr1><addr2>152-160 Pearse St</addr2><addr3>Dublin 2</addr3><city>Dublin</city><state>--- Select One ---</state><country country_code="IE">Ireland</country><post_code/><phone>01 8962606</phone><fax/></current_profile_affiliation><galleyDeliveryType/></author><author auth_URL="" author_seq="4" corr="false" user_id="112909285"><salutation>Dr.</salutation><first_name>Stefania</first_name><middle_name/><last_name>Castello</last_name><suffix/><degree/><email addr_type="primary">scastell@tcd.ie</email><comments/><affiliation seq="1"><inst>Trinity College Dublin</inst><institution_id institution_id_type="Ringgold">8809</institution_id><dept/><person_title/><room/><addr1/><addr2/><addr3/><city>Dublin</city><province/><country country_code="IE">Ireland</country><post_code/><phone/><fax/></affiliation><profile_affiliation><inst>Trinity College Dublin</inst><institution_id institution_id_type="Ringgold">8809</institution_id><dept/><person_title/><room/><addr1/><addr2/><addr3/><city>Dublin</city><province/><country country_code="IE">Ireland</country><post_code/><phone/><fax/></profile_affiliation><current_profile_affiliation><inst>Trinity College Dublin</inst><institution_id institution_id_type="Ringgold">8809</institution_id><dept/><person_title/><room/><addr1/><addr2/><addr3/><city>Dublin</city><province/><country country_code="IE">Ireland</country><post_code/><phone/><fax/></current_profile_affiliation><galleyDeliveryType/></author><author auth_URL="" author_seq="5" corr="false" user_id="112909132"><salutation>Ms.</salutation><first_name>Laura</first_name><middle_name/><last_name>Courtney</last_name><suffix/><degree/><email addr_type="primary">lauraaacourtney@gmail.com</email><attr_type id="15955" name="Keywords"><attribute id="25339589" name="PSYCHIATRY">selected</attribute></attr_type><attr_type id="18521" name="Email subscription"><attribute id="29629948" name="No">selected</attribute></attr_type><comments/><affiliation seq="1"><inst>Trinity College Dublin School of Medicine</inst><institution_id institution_id_type="Ringgold">155276</institution_id><dept>Medical Education</dept><person_title/><room/><addr1>Trinity College Dublin</addr1><addr2>College Green</addr2><addr3/><city>Dublin</city><state>--- Select One ---</state><country country_code="IE">Ireland</country><post_code/><phone/><fax/></affiliation><profile_affiliation><inst>Trinity College Dublin School of Medicine</inst><institution_id institution_id_type="Ringgold">155276</institution_id><dept>Medical Education</dept><person_title/><room/><addr1>Trinity College Dublin</addr1><addr2>College Green</addr2><addr3/><city>Dublin</city><state>--- Select One ---</state><country country_code="IE">Ireland</country><post_code/><phone/><fax/></profile_affiliation><current_profile_affiliation><inst>Trinity College Dublin School of Medicine</inst><institution_id institution_id_type="Ringgold">155276</institution_id><dept>Medical Education</dept><person_title/><room/><addr1>Trinity College Dublin</addr1><addr2>College Green</addr2><addr3/><city>Dublin</city><state>--- Select One ---</state><country country_code="IE">Ireland</country><post_code/><phone/><fax/></current_profile_affiliation><galleyDeliveryType/></author><author auth_URL="" author_seq="6" corr="false" user_id="112944717"><salutation>Prof.</salutation><first_name>Gerard</first_name><middle_name/><last_name>F. Curley</last_name><suffix/><degree/><email addr_type="primary">gercurley@rcsi.ie</email><comments/><affiliation seq="1"><inst>Royal College of Surgeons in Ireland</inst><institution_id institution_id_type="Ringgold">655732</institution_id><dept/><person_title/><room/><addr1/><addr2/><addr3/><city>Dublin</city><province/><country country_code="IE">Ireland</country><post_code/><phone/><fax/></affiliation><profile_affiliation><inst>Royal College of Surgeons in Ireland</inst><institution_id institution_id_type="Ringgold">655732</institution_id><dept/><person_title/><room/><addr1/><addr2/><addr3/><city>Dublin</city><province/><country country_code="IE">Ireland</country><post_code/><phone/><fax/></profile_affiliation><current_profile_affiliation><inst>Royal College of Surgeons in Ireland</inst><institution_id institution_id_type="Ringgold">655732</institution_id><dept/><person_title/><room/><addr1/><addr2/><addr3/><city>Dublin</city><province/><country country_code="IE">Ireland</country><post_code/><phone/><fax/></current_profile_affiliation><galleyDeliveryType/></author><author auth_URL="" author_seq="7" corr="false" user_id="112944430"><salutation>Prof.</salutation><first_name>Suzanne </first_name><middle_name/><last_name>Donnelly</last_name><suffix/><degree/><email addr_type="primary">suzanne.donnelly@ucd.ie</email><comments/><affiliation seq="1"><inst>University College Dublin School of Medicine</inst><institution_id institution_id_type="Ringgold">37438</institution_id><dept/><person_title/><room/><addr1/><addr2/><addr3/><city>Dublin</city><province/><country country_code="IE">Ireland</country><post_code/><phone/><fax/></affiliation><profile_affiliation><inst>University College Dublin School of Medicine</inst><institution_id institution_id_type="Ringgold">37438</institution_id><dept/><person_title/><room/><addr1/><addr2/><addr3/><city>Dublin</city><province/><country country_code="IE">Ireland</country><post_code/><phone/><fax/></profile_affiliation><current_profile_affiliation><inst>University College Dublin School of Medicine</inst><institution_id institution_id_type="Ringgold">37438</institution_id><dept/><person_title/><room/><addr1/><addr2/><addr3/><city>Dublin</city><province/><country country_code="IE">Ireland</country><post_code/><phone/><fax/></current_profile_affiliation><galleyDeliveryType/></author><author auth_URL="" author_seq="8" corr="false" user_id="73661103"><salutation>Dr.</salutation><first_name>Martina </first_name><middle_name/><last_name>Hennessy </last_name><suffix/><degree/><email addr_type="primary">mhenness@tcd.ie</email><comments/><affiliation seq="1"><inst>Trinity College Dublin</inst><institution_id institution_id_type="Ringgold">8809</institution_id><dept/><person_title/><room/><addr1/><addr2/><addr3/><city>Dublin</city><province/><country country_code="IE">Ireland</country><post_code>2</post_code><phone/><fax/></affiliation><profile_affiliation><inst>Trinity College Dublin</inst><institution_id institution_id_type="Ringgold">8809</institution_id><dept/><person_title/><room/><addr1/><addr2/><addr3/><city>Dublin</city><province/><country country_code="IE">Ireland</country><post_code>2</post_code><phone/><fax/></profile_affiliation><current_profile_affiliation><inst>Trinity College Dublin</inst><institution_id institution_id_type="Ringgold">8809</institution_id><dept/><person_title/><room/><addr1/><addr2/><addr3/><city>Dublin</city><province/><country country_code="IE">Ireland</country><post_code>2</post_code><phone/><fax/></current_profile_affiliation><galleyDeliveryType/></author><author auth_URL="" author_seq="9" corr="false" user_id="40626030"><salutation>Dr.</salutation><first_name>Declan M.</first_name><middle_name/><last_name>McLoughlin</last_name><suffix/><degree/><email addr_type="primary">d.mcloughlin@tcd.ie</email><comments/><affiliation seq="1"><inst>Trinity College Dublin School of Medicine</inst><institution_id institution_id_type="Ringgold">155276</institution_id><dept>Psychiatry</dept><person_title/><room/><addr1/><addr2/><addr3/><city>Dublin</city><state>Leinster</state><country country_code="IE">Ireland</country><post_code/><phone/><fax/></affiliation><profile_affiliation><inst>Trinity College Dublin School of Medicine</inst><institution_id institution_id_type="Ringgold">155276</institution_id><dept>Psychiatry</dept><person_title/><room/><addr1/><addr2/><addr3/><city>Dublin</city><state>Leinster</state><country country_code="IE">Ireland</country><post_code/><phone/><fax/></profile_affiliation><current_profile_affiliation><inst>Univ Ireland Trinity Coll</inst><dept/><person_title/><room/><addr1/><addr2/><addr3/><city/><province/><country country_code="GB">United Kingdom of Great Britain and Northern Ireland</country><post_code/><phone/><fax/></current_profile_affiliation><galleyDeliveryType/></author><author auth_URL="" author_seq="10" corr="false" user_id="112945273"><salutation>Dr.</salutation><first_name>Finbarr </first_name><middle_name/><last_name>O'Connell </last_name><suffix/><degree/><email addr_type="primary">FIOCONNE@tcd.ie</email><comments/><affiliation seq="1"><inst>Trinity College Dublin School of Medicine</inst><institution_id institution_id_type="Ringgold">155276</institution_id><dept>Medical Education</dept><person_title/><room/><addr1/><addr2/><addr3/><city>Dublin</city><province/><country country_code="IE">Ireland</country><post_code/><phone/><fax/></affiliation><profile_affiliation><inst>Trinity College Dublin School of Medicine</inst><institution_id institution_id_type="Ringgold">155276</institution_id><dept>Medical Education</dept><person_title/><room/><addr1/><addr2/><addr3/><city>Dublin</city><province/><country country_code="IE">Ireland</country><post_code/><phone/><fax/></profile_affiliation><current_profile_affiliation><inst>Trinity College Dublin School of Medicine</inst><institution_id institution_id_type="Ringgold">155276</institution_id><dept>Medical Education</dept><person_title/><room/><addr1/><addr2/><addr3/><city>Dublin</city><province/><country country_code="IE">Ireland</country><post_code/><phone/><fax/></current_profile_affiliation><galleyDeliveryType/></author><author auth_URL="" author_seq="11" corr="false" user_id="55295139"><salutation>Prof.</salutation><first_name>TE</first_name><middle_name/><last_name>Roberts</last_name><suffix/><degree/><email addr_type="primary">t.e.roberts@leeds.ac.uk</email><attr_type id="15955" name="Keywords"><attribute id="25339548" name="MEDICAL EDUCATION &amp; TRAINING">selected</attribute></attr_type><attr_type id="18521" name="Email subscription"><attribute id="29629948" name="No">selected</attribute></attr_type><comments/><affiliation seq="1"><inst>University of Leeds Faculty of Medicine and Health</inst><institution_id institution_id_type="Ringgold">120727</institution_id><dept/><person_title/><room/><addr1/><addr2/><addr3/><city>Leeds</city><state>England</state><country country_code="GB">United Kingdom of Great Britain and Northern Ireland</country><post_code/><phone>01133431657</phone><fax/></affiliation><profile_affiliation><inst>University of Leeds Faculty of Medicine and Health</inst><institution_id institution_id_type="Ringgold">120727</institution_id><dept/><person_title/><room/><addr1/><addr2/><addr3/><city>Leeds</city><state>England</state><country country_code="GB">United Kingdom of Great Britain and Northern Ireland</country><post_code/><phone>01133431657</phone><fax/></profile_affiliation><current_profile_affiliation><inst>University of Leeds</inst><dept/><person_title/><room/><addr1>Worsley Building</addr1><addr2/><addr3/><city>Leeds</city><province/><country country_code="GB">United Kingdom of Great Britain and Northern Ireland</country><post_code>LS2 9JT</post_code><phone>01133431657</phone><fax/></current_profile_affiliation><galleyDeliveryType/></author><author auth_URL="" author_seq="12" corr="false" user_id="20406933"><salutation>Prof.</salutation><first_name>Olle</first_name><middle_name/><last_name>ten Cate</last_name><suffix/><degree/><email addr_type="primary">t.j.tencate@umcutrecht.nl</email><attr_type id="15955" name="Keywords"><attribute id="25585900" name="Postgraduate Medical Education">selected</attribute><attribute id="25586482" name="undergraduate medical education">selected</attribute></attr_type><attr_type id="18521" name="Email subscription"><attribute id="29629948" name="No">selected</attribute></attr_type><comments/><researcher_id>W-8382-2018</researcher_id><orcid>0000-0002-6379-8780</orcid><orcid_id_validation>TRUE</orcid_id_validation><orcid_token_type>bearer</orcid_token_type><orcid_token_scope>[/authenticate, /read-limited, /activities/update, /person/update]</orcid_token_scope><orcid_token_expires_in>631138518</orcid_token_expires_in><affiliation seq="1"><inst>Utrecht University</inst><institution_id institution_id_type="Ringgold">8125</institution_id><dept>Center for Research and Development of Education</dept><person_title/><room/><addr1/><addr2/><addr3/><city>Utrecht</city><province/><country country_code="NL">Netherlands</country><post_code/><phone>31887557010</phone><fax/></affiliation><profile_affiliation><inst>Utrecht University</inst><institution_id institution_id_type="Ringgold">8125</institution_id><dept>Center for Research and Development of Education</dept><person_title/><room/><addr1/><addr2/><addr3/><city>Utrecht</city><province/><country country_code="NL">Netherlands</country><post_code/><phone>31887557010</phone><fax/></profile_affiliation><current_profile_affiliation><inst>UMC Utrecht</inst><dept>Center for Research and Developm of Education</dept><person_title/><room/><addr1>P.O. Box 85500</addr1><addr2>Universiteitsweg 98</addr2><addr3/><city>Utrecht</city><province/><country country_code="NL">Netherlands</country><post_code>3508GA</post_code><phone>31887557010</phone><fax>31887553409</fax></current_profile_affiliation><galleyDeliveryType/></author><author auth_URL="" author_seq="13" corr="false" user_id="39067100"><salutation>Dr.</salutation><first_name>Hedy</first_name><middle_name/><last_name>Wald</last_name><suffix/><degree/><email addr_type="primary">hedy_wald@brown.edu</email><comments/><affiliation seq="1"><inst>Brown University</inst><institution_id institution_id_type="Ringgold">6752</institution_id><dept>Warren Alpert Medical School </dept><person_title/><room/><addr1/><addr2/><addr3/><city>Providence</city><state>Rhode Island</state><country country_code="US">United States</country><post_code/><phone/><fax/></affiliation><profile_affiliation><inst>Brown University</inst><institution_id institution_id_type="Ringgold">6752</institution_id><dept>Warren Alpert Medical School </dept><person_title/><room/><addr1/><addr2/><addr3/><city>Providence</city><state>Rhode Island</state><country country_code="US">United States</country><post_code/><phone/><fax/></profile_affiliation><current_profile_affiliation><inst>Warren Alpert Medical School of Brown University, Providence, Rhode Island 02860, USA</inst><dept/><person_title/><room/><addr1/><addr2/><addr3/><city/><province/><country country_code="GB">United Kingdom of Great Britain and Northern Ireland</country><post_code/><phone/><fax/></current_profile_affiliation><galleyDeliveryType/></author><author auth_URL="" author_seq="14" corr="false" user_id="33149426"><salutation>Dr.</salutation><first_name>Lina </first_name><middle_name/><last_name>Zgaga</last_name><suffix/><degree/><email addr_type="primary">zgagal@tcd.ie</email><attr_type id="15955" name="Keywords"><attribute id="25339583" name="EPIDEMIOLOGY">selected</attribute><attribute id="25339350" name="GASTROENTEROLOGY"/><attribute id="25339357" name="Gastrointestinal tumours" parent_id="25339350">selected</attribute><attribute id="57575099" name="vitamin D">selected</attribute><attribute id="25339703" name="GENETICS">selected</attribute><attribute id="25339703" name="GENETICS"/><attribute id="25339706" name="Cancer genetics" parent_id="25339703">selected</attribute></attr_type><attr_type id="18521" name="Email subscription"><attribute id="29629948" name="No">selected</attribute></attr_type><comments/><affiliation seq="1"><inst>Trinity College Dublin</inst><institution_id institution_id_type="Ringgold">8809</institution_id><dept>School of Medicine, Public Health and Primary Care</dept><person_title/><room/><addr1/><addr2/><addr3/><city>Dublin</city><state>Leinster</state><country country_code="IE">Ireland</country><post_code/><phone>+353 1 896 1545</phone><fax/></affiliation><profile_affiliation><inst>Trinity College Dublin</inst><institution_id institution_id_type="Ringgold">8809</institution_id><dept>School of Medicine, Public Health and Primary Care</dept><person_title/><room/><addr1/><addr2/><addr3/><city>Dublin</city><state>Leinster</state><country country_code="IE">Ireland</country><post_code/><phone>+353 1 896 1545</phone><fax/></profile_affiliation><current_profile_affiliation><inst>Trinity College Dublin</inst><dept>Public Health and Primary Care</dept><person_title/><room/><addr1>Tallaght Hospital</addr1><addr2>Trinity Education Centre</addr2><addr3/><city>Dublin</city><province/><country country_code="IE">Ireland</country><post_code/><phone>+353 1 896 1545</phone><fax/></current_profile_affiliation><galleyDeliveryType/></author></author_list><author_comments>Dear Dr Aldcroft&#xD;
Thank you for the opportunity to submit the corrections to our manuscript entitled “Descriptive analysis of Interns’ basic psychological needs, burnout and empathy in the COVID-19 pandemic in Ireland” for your consideration in BMJ Open. We confirm that this work is original and has not been published elsewhere, nor is it currently under consideration for publication elsewhere. We have addressed the useful feedback from the reviewer and are grateful for his comments.&#xD;
&#xD;
Our research explores the experience of intern doctors beginning their medical practice in Ireland during the Covid-19 pandemic. We show that the satisfaction of their psychological needs is associated with lower burnout and higher empathy scores, and frustration of their autonomy is associated with higher burnout. From intern accounts, their first year of practice was challenging clinically and emotionally. This was balanced, at the time, by feeling clinically useful, team cohesiveness and sharing, peer support and initial societal support. Interns also described avoidant coping strategies and postponement of reflection, which are indicators of future needs of this cohort.&#xD;
The results of this study are significant for the development of postgraduate educational programmes, where the focus to date has been primarily on the individual’s achievement of competence. The development of clinical decision making (autonomy) and becoming a member of the professional community (relatedness) are also important, in terms of intern development and their association with lower burnout and preserved empathy.&#xD;
We believe this manuscript is appropriate for publication by BMJ open because it addresses an important area of medical education and compliments recent publications on burnout in healthcare workers. We have no conflicts of interest to disclose. This work was funded by an IRC/HRB grant and is part of a larger study which examined the professional identity formation of interns during the same time period (2020/2021). The word count does exceed the usual limits, this is due to the volume of data presented.  Please address all correspondence concerning this manuscript to me at patteram@tcd.ie. Thank you for your consideration of this manuscript. &#xD;
Sincerely,&#xD;
 Aileen Patterson</author_comments><editor_list><editor decided="true" is_staff="true" role="Managing Editor" user_id="101688589"><salutation>Dr.</salutation><first_name>Jamie</first_name><middle_name/><last_name>Royle</last_name><suffix/><degree/><email addr_type="primary">jroyle@bmj.com</email><attr_type id="15955" name="Keywords"><attribute id="25339348" name="VIROLOGY">selected</attribute></attr_type><attr_type id="18521" name="Email subscription"><attribute id="29629948" name="No">selected</attribute></attr_type><attr_type id="38658" name="Social media"><attribute id="187523756" name="Not applicable">selected</attribute></attr_type><comments/><orcid>0000-0002-5227-4105</orcid><orcid_id_validation>FALSE</orcid_id_validation><orcid_token_type/><orcid_token_scope/><orcid_token_expires_in/><affiliation seq="1"><inst>British Medical Association</inst><institution_id institution_id_type="Ringgold">4639</institution_id><dept/><person_title/><room/><addr1>BMA House </addr1><addr2>Tavistock Square</addr2><addr3/><city>London</city><province/><country country_code="GB">United Kingdom of Great Britain and Northern Ireland</country><post_code>WC1H 9JP</post_code><phone/><fax/></affiliation><current_profile_affiliation><inst>British Medical Association</inst><institution_id institution_id_type="Ringgold">4639</institution_id><dept/><person_title/><room/><addr1>BMA House </addr1><addr2>Tavistock Square</addr2><addr3/><city>London</city><province/><country country_code="GB">United Kingdom of Great Britain and Northern Ireland</country><post_code>WC1H 9JP</post_code><phone/><fax/></current_profile_affiliation><galleyDeliveryType/></editor><editor decided="true" is_staff="true" role="Peer Review Manager" user_id="101688589"><salutation>Dr.</salutation><first_name>Jamie</first_name><middle_name/><last_name>Royle</last_name><suffix/><degree/><email addr_type="primary">jroyle@bmj.com</email><attr_type id="15955" name="Keywords"><attribute id="25339348" name="VIROLOGY">selected</attribute></attr_type><attr_type id="18521" name="Email subscription"><attribute id="29629948" name="No">selected</attribute></attr_type><attr_type id="38658" name="Social media"><attribute id="187523756" name="Not applicable">selected</attribute></attr_type><comments/><orcid>0000-0002-5227-4105</orcid><orcid_id_validation>FALSE</orcid_id_validation><orcid_token_type/><orcid_token_scope/><orcid_token_expires_in/><affiliation seq="1"><inst>British Medical Association</inst><institution_id institution_id_type="Ringgold">4639</institution_id><dept/><person_title/><room/><addr1>BMA House </addr1><addr2>Tavistock Square</addr2><addr3/><city>London</city><province/><country country_code="GB">United Kingdom of Great Britain and Northern Ireland</country><post_code>WC1H 9JP</post_code><phone/><fax/></affiliation><current_profile_affiliation><inst>British Medical Association</inst><institution_id institution_id_type="Ringgold">4639</institution_id><dept/><person_title/><room/><addr1>BMA House </addr1><addr2>Tavistock Square</addr2><addr3/><city>London</city><province/><country country_code="GB">United Kingdom of Great Britain and Northern Ireland</country><post_code>WC1H 9JP</post_code><phone/><fax/></current_profile_affiliation><galleyDeliveryType/></editor></editor_list><reviewer_list><reviewer invite_history="25" role="Reviewer" user_id="75713450"><salutation>Prof.</salutation><first_name>Roger</first_name><middle_name>L.</middle_name><last_name>Brown</last_name><suffix/><degree/><email addr_type="primary">rlbrown3@wisc.edu</email><attr_type id="15955" name="Keywords"><attribute id="25339458" name="STATISTICS &amp; RESEARCH METHODS">selected</attribute><attribute id="25339382" name="HEALTH SERVICES ADMINISTRATION &amp; MANAGEMENT"/><attribute id="25339391" name="Organisation of health services" parent_id="25339382">selected</attribute><attribute id="25339382" name="HEALTH SERVICES ADMINISTRATION &amp; MANAGEMENT"/><attribute id="25339383" name="Change management" parent_id="25339382">selected</attribute></attr_type><attr_type id="18521" name="Email subscription"><attribute id="29629948" name="No">selected</attribute></attr_type><attr_type id="38658" name="Social media"><attribute id="187523756" name="Not applicable">selected</attribute></attr_type><comments>Brown, Roger (57394554), roger.brown@wisc.edu  merged with this user on 16-Sep-2025 by Editorial Office, BMJ Open</comments><affiliation seq="1"><inst>University of Wisconsin Madison</inst><institution_id institution_id_type="Ringgold">5228</institution_id><dept>Research Division</dept><person_title/><room/><addr1>Cooper Hall</addr1><addr2/><addr3/><city>Madison</city><state>Wisconsin</state><country country_code="US">United States</country><post_code>53706</post_code><phone/><fax/></affiliation><current_profile_affiliation><inst>University of Wisconsin Madison</inst><institution_id institution_id_type="Ringgold">5228</institution_id><dept>Research Division</dept><person_title/><room/><addr1>Cooper Hall</addr1><addr2/><addr3/><city>Madison</city><state>Wisconsin</state><country country_code="US">United States</country><post_code>53706</post_code><phone/><fax/></current_profile_affiliation><galleyDeliveryType/><response response_history="18" response_name="Agreed" response_type="Agreed">0</response><response response_history="2" response_name="Decline" response_type="Declined">1</response><response response_history="0" response_name="Unavailable" response_type="Unavailable">0</response><response response_history="0" response_name="Auto-Decline" response_type="Declined">0</response><response response_history="0" response_name="Incorrect email" response_type="No Response">0</response><response response_history="0" response_name="Late Response" response_type="None">0</response><response response_history="0" response_name="Decline - Conflict of Interest" response_type="Declined">0</response><response response_history="0" response_name="No Response" response_type="None">0</response><rating>2.71</rating></reviewer></reviewer_list><publication_type>Original research</publication_type><article_id_list><article_id id_type="doi">10.1136/bmjopen-2025-108611</article_id></article_id_list><file_list><file file_category="" file_name="bmjopen-2025-108611-File001.docx" submission_medium="online"><file_createddate>2026-03-08 04:32:32.32</file_createddate><file_designation>Main Document</file_designation><file_format>docx</file_format><file_extension>docx</file_extension><file_originalname>Main_document.docx</file_originalname><file_caption/><file_tag/><attribute attr_name="File Designation">Main Document</attribute><num_pages_calc>25.00</num_pages_calc><num_pages_actual>25.00</num_pages_actual></file><file file_category="" file_name="bmjopen-2025-108611-File002.docx" submission_medium="online"><file_createddate>2025-11-24 08:09:27.27</file_createddate><file_designation>Figure</file_designation><file_format>docx</file_format><file_extension>docx</file_extension><file_originalname>figure1.docx</file_originalname><file_caption>Figure 1</file_caption><file_tag>Figure 1</file_tag><attribute attr_name="File Designation">Figure</attribute><num_pages_calc>0.00</num_pages_calc><num_pages_actual>0.00</num_pages_actual></file><file file_category="" file_name="bmjopen-2025-108611-S001.docx" submission_medium="online"><file_createddate>2025-11-24 07:50:11.11</file_createddate><file_designation>Supplemental Material</file_designation><file_format>docx</file_format><file_extension>docx</file_extension><file_originalname>Supplementary file.docx</file_originalname><file_caption/><file_tag/><attribute attr_name="File Designation">Supplemental Material</attribute><num_pages_calc>0.00</num_pages_calc><num_pages_actual>0.00</num_pages_actual></file><file file_category="" file_name="bmjopen-2025-108611-File003.pdf" submission_medium="online"><file_createddate>2026-03-08 04:37:28.28</file_createddate><file_designation>Previous Version</file_designation><file_format>pdf</file_format><file_extension>pdf</file_extension><file_originalname>bmjopen-2025-108611.PV.pdf</file_originalname><file_caption/><file_tag/><attribute attr_name="File Designation">Previous Version</attribute><num_pages_calc>0.00</num_pages_calc><num_pages_actual>0.00</num_pages_actual></file><file file_category="" file_name="bmjopen-2025-108611-File004.pdf" submission_medium="online"><file_createddate>2026-03-08 04:37:33.33</file_createddate><file_designation>Review History</file_designation><file_format>pdf</file_format><file_extension>pdf</file_extension><file_originalname>bmjopen-2025-108611.RH.pdf</file_originalname><file_caption/><file_tag/><attribute attr_name="File Designation">Review History</attribute><num_pages_calc>0.00</num_pages_calc><num_pages_actual>0.00</num_pages_actual></file></file_list><history><ms_id ms_no="bmjopen-2025-108611.R1"><rev_id>1</rev_id><submitted_date><year>2025</year><month>11</month><day>26</day><hour>13</hour><minute>00</minute><second>10</second><time_zone>(GMT) Greenwich Mean Time : Dublin, Edinburgh, Lisbon, London</time_zone></submitted_date><received_date><year>2025</year><month>07</month><day>29</day><hour>15</hour><minute>52</minute><second>12</second><time_zone>(GMT) Greenwich Mean Time : Dublin, Edinburgh, Lisbon, London</time_zone></received_date><received_date_resub><year/><month/><day/><hour/><minute/><second/><time_zone/></received_date_resub><revised_date><year>2025</year><month>11</month><day>26</day><hour>13</hour><minute>00</minute><second>10</second><time_zone>(GMT) Greenwich Mean Time : Dublin, Edinburgh, Lisbon, London</time_zone></revised_date><decision_date><year>2026</year><month>03</month><day>05</day><hour>11</hour><minute>18</minute><second>31</second><time_zone>(GMT) Greenwich Mean Time : Dublin, Edinburgh, Lisbon, London</time_zone></decision_date><approval_date><year/><month/><day/><hour/><minute/><second/><time_zone/></approval_date><author_returned_date><year/><month/><day/><hour/><minute/><second/><time_zone/></author_returned_date><most_recent_decision_date><year/><month/><day/><hour/><minute/><second/><time_zone/></most_recent_decision_date><transmission_date><year>2025</year><month>07</month><day>29</day><hour>15</hour><minute>52</minute><second>12</second><time_zone>(GMT) Greenwich Mean Time : Dublin, Edinburgh, Lisbon, London</time_zone></transmission_date><web_publish_date><year/><month/><day/><hour/><minute/><second/><time_zone/></web_publish_date><task name="Forward to Editorial Production Assistant" task_id="262012" type="forward document"><status doc_task_id="555974748" event_date="2025-11-24T05:54:01" s1_staff="false" user_id="0" user_role="">abandoned</status></task><task name="Editorial Production Assistant Checklist" task_id="262015" type="manuscript checklist"><status doc_task_id="555974749" event_date="2025-11-24T05:54:01" s1_staff="false" user_id="0" user_role="">abandoned</status></task><task name="Forward to Editorial Production Assistant" task_id="262012" type="forward document"><status doc_task_id="556169359" event_date="2025-11-25T07:17:31" s1_staff="false" user_id="0" user_role="">abandoned</status></task><task name="Editorial Production Assistant Checklist" task_id="262015" type="manuscript checklist"><status doc_task_id="556169361" event_date="2025-11-25T07:17:31" s1_staff="false" user_id="0" user_role="">abandoned</status></task><task name="Forward to Editorial Production Assistant" task_id="262012" type="forward document"><status doc_task_id="556357136" event_date="2025-11-26T08:00:10" s1_staff="false" user_id="21071483" user_role="Editorial Production Assistant">completed</status><assigned date="2025-11-26T08:00:10" role="Editorial Production Assistant" user_id="21071483"/></task><task name="Editorial Production Assistant Checklist" task_id="262015" type="manuscript checklist"><status doc_task_id="556357137" event_date="2025-11-27T01:16:07" s1_staff="false" user_id="21071483" user_role="Editorial Production Assistant">completed</status></task><task name="Editorial Production Assistant Assign ME" task_id="262016" type="assignment"><status doc_task_id="556450900" event_date="2025-11-27T01:16:08" s1_staff="false" user_id="0" user_role="Editorial Production Assistant">completed</status><assigned date="2025-11-27T01:16:08" role="Managing Editor" user_id="101688589"/></task><task name="Immediate Decision" task_id="263113" type="decision"><status doc_task_id="556450901" event_date="2026-02-24T04:39:05" s1_staff="false" user_id="101688589" user_role="Managing Editor">abandoned</status></task><task name="Assign for Second Opinion" task_id="507150" type="assignment"><status doc_task_id="556450903" event_date="2026-03-05T06:18:31" s1_staff="false" user_id="101688589" user_role="Managing Editor">completed</status><assigned date="2025-11-27T01:16:08" role="Managing Editor" user_id="101688589"/></task><task name="PRM Assignment " task_id="482648" type="assignment"><status doc_task_id="556450906" event_date="2025-11-27T01:16:09" s1_staff="false" user_id="101688589" user_role="Managing Editor">completed</status><assigned date="2025-11-27T01:16:08" role="Managing Editor" user_id="101688589"/></task><task name="PRM Pick Reviewers" task_id="262009" type="pick2"><status doc_task_id="556450908" event_date="2026-02-24T04:39:05" s1_staff="false" user_id="101688589" user_role="Peer Review Manager">completed</status></task><task name="Viewing Centre Checklist" task_id="286399" type="manuscript checklist"><status doc_task_id="556450909" event_date="2026-03-05T06:18:31" s1_staff="false" user_id="101688589" user_role="Managing Editor">abandoned</status></task><task name="ME Decision" task_id="262011" type="decision"><status doc_task_id="556451066" event_date="2026-02-24T04:39:05" s1_staff="false" user_id="101688589" user_role="Managing Editor">abandoned</status></task><task name="PRM Invite Reviewers" task_id="262014" type="invite"><status doc_task_id="556614067" event_date="2026-02-24T04:39:05" s1_staff="false" user_id="101688589" user_role="Peer Review Manager">completed</status><invited date="2025-11-27T07:00:00" role="Reviewer" user_id="75713450"/></task><task name="PRM Assign Reviewers" task_id="262008" type="multiple assignment"><status doc_task_id="556614264" event_date="2026-02-24T04:39:05" s1_staff="false" user_id="101688589" user_role="Peer Review Manager">completed</status></task><task name="ME Decision" task_id="262011" type="decision"><status doc_task_id="568525847" event_date="2026-03-05T06:18:31" s1_staff="false" user_id="101688589" user_role="Managing Editor">completed</status><decision decision_name="Accept" decision_type="Accept"/></task><task name="Production Checklist" task_id="262019" type="production checklilst"><status doc_task_id="569875638" event_date="2026-03-08T04:54:41" s1_staff="false" user_id="21071483" user_role="Editorial Production Assistant">completed</status></task><task name="Payment Checklist" task_id="388502" type="production checklilst"><status doc_task_id="569875639" event_date="2026-03-05T05:49:49" s1_staff="false" user_id="21071483" user_role="Editorial Production Assistant">completed</status></task><task name="Awaiting RightsLink Payment" task_id="608343" type=""><status doc_task_id="570255629" event_date="2026-03-19T08:57:38" s1_staff="false" user_id="0" user_role="Editorial Production Assistant">completed</status></task><task name="Assign to Batch" task_id="262020" type="assign to batch"><status doc_task_id="571896368" event_date="2026-03-19T08:57:38" s1_staff="false" user_id="0" user_role="Production Editor">processing</status></task></ms_id><ms_id ms_no="bmjopen-2025-108611"><rev_id>0</rev_id><submitted_date><year>2025</year><month>07</month><day>29</day><hour>15</hour><minute>52</minute><second>12</second><time_zone>(GMT) Greenwich Mean Time : Dublin, Edinburgh, Lisbon, London</time_zone></submitted_date><received_date><year>2025</year><month>07</month><day>29</day><hour>15</hour><minute>52</minute><second>12</second><time_zone>(GMT) Greenwich Mean Time : Dublin, Edinburgh, Lisbon, London</time_zone></received_date><received_date_resub><year/><month/><day/><hour/><minute/><second/><time_zone/></received_date_resub><revised_date><year/><month/><day/><hour/><minute/><second/><time_zone/></revised_date><decision_date><year>2025</year><month>09</month><day>19</day><hour>11</hour><minute>28</minute><second>56</second><time_zone>(GMT) Greenwich Mean Time : Dublin, Edinburgh, Lisbon, London</time_zone></decision_date><approval_date><year/><month/><day/><hour/><minute/><second/><time_zone/></approval_date><author_returned_date><year/><month/><day/><hour/><minute/><second/><time_zone/></author_returned_date><most_recent_decision_date><year/><month/><day/><hour/><minute/><second/><time_zone/></most_recent_decision_date><transmission_date><year>2025</year><month>07</month><day>29</day><hour>15</hour><minute>52</minute><second>12</second><time_zone>(GMT) Greenwich Mean Time : Dublin, Edinburgh, Lisbon, London</time_zone></transmission_date><web_publish_date><year/><month/><day/><hour/><minute/><second/><time_zone/></web_publish_date></ms_id></history><fulltext_url/><abstract>ABSTRACT&#xD;
Background The transition from medical student to doctor is recognised as challenging. Interns beginning their first clinical practice during the COVID-19 pandemic faced unprecedented  uncertainty with unknown potential consequences for psychological wellbeing and the ability to practice empathetically.&#xD;
Objectives This study investigated the effect of beginning the practice of medicine during the pandemic on the psychological needs, burnout and empathy of intern doctors.&#xD;
Design A mixed-methods, sequential cross-sectional study design.&#xD;
Participants and Setting The National Cohort of intern doctors registered to practice in Ireland in between July 2020 and June 2021 across six Intern Training Networks were invited to participate in an online survey and semi-structure interviews.&#xD;
Results Interns reported slightly lower or comparable rates of burnout and emotional exhaustion compared to pre-pandemic studies. Frustration of interns autonomy was strongly associated with emotional exhaustion. Higher levels of personal accomplishment were described by interns regularly caring for patients with COVID-19, indicating professional reward from clinical responsibility. Interview analysis revealed 5 themes describing how Interns experienced clinical practice; emotional experience, the need for future reflection, resilience strategies, mitigation measures and preservation of empathy. Protective factors against burnout included initial societal support, team cohesiveness and sharing, and the establishment of an overlap period between outgoing and incoming interns. Postponement of reflection and avoidant strategies employed during the crisis are indicators of future needs of this cohort.  &#xD;
Conclusions&#xD;
Interns beginning in practice during the pandemic experienced an extremely challenging clinical environment. Our work suggests they met these challenges head-on and retained empathy. Organisational, professional, community and societal responses were critical in supporting them to  achieve relatedness and competence satisfaction. Further work is required to better understand autonomy supportive supervision.&#xD;
Strengths and limitations of this study&#xD;
•	A multi-centre, mixed method design, using validated instruments and interviews is used to analyse and explore associations among psychological needs satisfaction, burnout and empathy. &#xD;
•	This study reports correlational associations which do not in themselves indicate casual effect. &#xD;
•	Specific site influences were not examined and individual exposures were variable over time.&#xD;
Conflict of interest- none to declare&#xD;
Acknowledgements- we would like to acknowledge all the intern doctors who practiced during the pandemic, and thank them for their service and commitment. Thank you to the intern coordinators who circulated the invitations and facilitated the study.&#xD;
&#xD;
</abstract><configurable_data_fields><custom_fields cd_code="Please select the subject area your submission mainly relates to:" cd_name="Please select the subject area your submission mainly relates to:" cd_value="Medical Education" cd_value_code="Medical Education"/><custom_fields cd_code="Author created figures" cd_name="If &lt;b&gt;all&lt;/b&gt; figure(s) were created by the authors of this paper, please tick the checkbox" cd_value="No" cd_value_code="Author_created_figures"/><custom_fields cd_code="Ownership of Figures, Images, Tables, and Supplementary Materials" cd_name="Please confirm the ownership of any Figure, Table and any Supplementary Materials not owned by authors included in your submission in the textbox below. Note, this is mandatory for our Copyright checks. An example of what you need to provide:&#xD;&#xA;&lt;br&gt;&lt;br&gt;&#xD;&#xA;Figure 1 - Google Maps&lt;br&gt;&#xD;&#xA;Figure 2 - Author created [include author name in brackets]&#xD;&#xA;&lt;br&gt;&lt;br&gt;&#xD;&#xA;If your submission does not include any Figures, Tables or Supplementary Materials, add 'Not Applicable' to the textbox. " cd_value="Author created (Aileen Patterson)" cd_value_code="ownership_of_figures"/><custom_fields cd_code="Use of third party text/quotations" cd_name="If you have included any &lt;b&gt;text&lt;/b&gt; owned by a third party, please confirm this has been identified and referenced correctly. If a copyright exception does not apply, please confirm that written permission &#xD;&#xA;has been obtained or you have followed the relevant requirements for reuse under the &lt;A HREF='https://www.stm-assoc.org/intellectual-property/permissions/permissions-guidelines/ ' target='_new'&gt;STM Permission Guidelines&lt;/a&gt;  (where applicable), so it can be used in the article by BMJ and  authorised third parties." cd_value="yes" cd_value_code="third party text"/><custom_fields cd_code="Number of words" cd_name="Number of words &lt;i&gt;(If you are over the word count for this article type - Please explain why in your cover letter)&lt;/i&gt;" cd_value="5150" cd_value_code="Words text"/><custom_fields cd_code="Number of figures" cd_name="Number of figures:" cd_value="1" cd_value_code="Figures text"/><custom_fields cd_code="Number of tables" cd_name="Number of tables:" cd_value="4" cd_value_code="Tables Text"/><custom_fields cd_code="Number of references" cd_name="Number of references:" cd_value="66" cd_value_code="References text"/><custom_fields cd_code="Number of supplemental materials" cd_name="Number of supplemental materials:" cd_value="1" cd_value_code="Number of Supplemental Files"/><custom_fields cd_code="Published Elsewhere - 2025" cd_name="The BMJ journal I am submitting to will be the only journal considering this manuscript right now. This manuscript has not been accepted for publication by another journal, and it does not duplicate material that has already been published.&lt;br&gt;&lt;br&gt;&#xD;&#xA;&#xD;&#xA;It is misconduct to submit very similar material to more than one journal at the same time (see BMJ policy on &lt;A HREF='https://authors.bmj.com/policies/scientific-misconduct/' target='_new'&gt;misconduct&lt;/a&gt;). If you have already submitted this manuscript to another journal, please ensure it has been rejected from that journal before you submit it to BMJ.&lt;br&gt;&lt;br&gt;&#xD;&#xA;&#xD;&#xA;If BMJ discovers you have submitted this manuscript to other journals while we are considering it, we will reject it. We may also notify the associated institutions, and all authors may face additional scrutiny if they submit to BMJ journals in the future." cd_value="The BMJ journal I am submitting to will be the only journal considering this manuscript right now. This manuscript has not been accepted for publication by another journal, and it does not duplicate material that has already been published.&lt;br&gt;&lt;br&gt;&#xD;&#xA;&#xD;&#xA;It is misconduct to submit very similar material to more than one journal at the same time (see BMJ policy on &lt;A HREF='https://authors.bmj.com/policies/scientific-misconduct/' target='_new'&gt;misconduct&lt;/a&gt;). If you have already submitted this manuscript to another journal, please ensure it has been rejected from that journal before you submit it to BMJ.&lt;br&gt;&lt;br&gt;&#xD;&#xA;&#xD;&#xA;If BMJ discovers you have submitted this manuscript to other journals while we are considering it, we will reject it. We may also notify the associated institutions, and all authors may face additional scrutiny if they submit to BMJ journals in the future." cd_value_code="Yes"/><custom_fields cd_code="Published Elsewhere" cd_name="Other than as permitted in any relevant BMJ Author’s Self Archiving Policies, I confirm this Work has not been accepted for publication elsewhere, is not being considered for publication elsewhere and does not duplicate material already published. I confirm all authors consent to publication of this Work and authorise the granting of this licence" cd_value="Other than as permitted in any relevant BMJ Author’s Self Archiving Policies, I confirm this Work has not been accepted for publication elsewhere, is not being considered for publication elsewhere and does not duplicate material already published. I confirm all authors consent to publication of this Work and authorise the granting of this licence" cd_value_code="Confirm not published"/><custom_fields cd_code="Exclusive Licence" cd_name="I, the Submitting Author has the right to grant and does grant on behalf of all authors of the Work (as defined in the below author licence), an exclusive licence  and/or a non-exclusive licence for contributions from authors who are: i) UK Crown employees; ii) where BMJ has agreed a CC-BY licence shall apply, and/or iii) in accordance with the terms applicable  for US Federal Government officers or employees acting as part of  their official duties;  on a worldwide, perpetual, irrevocable, royalty-free basis to  BMJ Publishing Group Ltd (“BMJ”)  its licensees and where the relevant Journal is co-owned by BMJ to the co-owners of the Journal,  to  publish the Work in ##JOURNAL_NAME## and any other BMJ products and to exploit all  rights, as  set out in our ##TAG_BMJ_COPYRIGHT##.&lt;br&gt;&lt;br&gt;&#xD;&#xA;&#xD;&#xA;The Submitting  Author accepts and understands that any supply made under these terms is made by BMJ to the Submitting  Author unless you are acting as an employee on behalf of your employer or a postgraduate student of an affiliated institution which is paying any applicable article publishing charge (“APC”) for Open Access articles. Where the  Submitting Author wishes to make the Work available on an Open Access basis (and intends to pay the relevant APC), the terms of  reuse of such Open Access shall be governed by a Creative Commons licence – details of these licences and which ##TAG_CREATIVE_COMMONS## licence will apply to this Work are set out in our licence referred to above." cd_value="Exclusive Licence Confirm" cd_value_code="Exclusive Licence Confirm"/><custom_fields cd_code="Licence Statement A" cd_name="Licence Statement A" cd_value="I am one author signing on behalf of all co-authors of the Work." cd_value_code="I am one author signing on behalf of all co-author"/><custom_fields cd_code="Licence Statement B" cd_name="Licence Statement B" cd_value="The Work has been made in the course of my employment and I am signing as authorised by my employer." cd_value_code="Work in the course of employment"/><custom_fields cd_code="Research Checklist" cd_name="BMJ Journals requires compliance to the relevant research reporting guidelines, such as &lt;a href=&#34;http://www.equator-network.org/reporting-guidelines/consort-2010-statement-updated-guidelines-for-reporting-parallel-group-randomised-trials/&#34; target=&#34;new&#34;&gt;CONSORT&lt;/a&gt;, &lt;a href=&#34;http://www.equator-network.org/reporting-guidelines/preferred-reporting-items-for-systematic-reviews-and-meta-analyses-the-prisma-statement/&#34; target=&#34;new&#34;&gt;PRISMA&lt;/a&gt;, &lt;a href=&#34;http://www.equator-network.org/reporting-guidelines/the-strengthening-the-reporting-of-observational-studies-in-epidemiology-strobe-statement-guidelines-for-reporting-observational-studies/&#34; target=&#34;new&#34;&gt;STROBE&lt;/a&gt;, &lt;a href=&#34;https://www.equator-network.org/reporting-guidelines/record/&#34; target=&#34;new&#34;&gt;RECORD&lt;/a&gt;, &lt;a href=&#34;http://www.equator-network.org/reporting-guidelines/meta-analysis-of-observational-studies-in-epidemiology-a-proposal-for-reporting-meta-analysis-of-observational-studies-in-epidemiology-moose-group/&#34; target=&#34;new&#34;&gt;MOOSE&lt;/a&gt;. &lt;a href=&#34;http://www.equator-network.org/reporting-guidelines/towards-complete-and-accurate-reporting-of-studies-of-diagnostic-accuracy-the-stard-initiative-standards-for-reporting-of-diagnostic-accuracy/&#34; target=&#34;new&#34;&gt;STARD&lt;/a&gt;, &lt;a href=&#34;http://www.equator-network.org/reporting-guidelines/publication-guidelines-for-quality-improvement-in-health-care-evolution-of-the-squire-project/&#34; target=&#34;new&#34;&gt;SQUIRE&lt;/a&gt;, &lt;a href=&#34;http://www.equator-network.org/reporting-guidelines/tripod-statement/&#34; target=&#34;new&#34;&gt;TRIPOD&lt;/a&gt;, &lt;a href=&#34;https://www.equator-network.org/?post_type=eq_guidelines&amp;eq_guidelines_study_design=economic-evaluations&amp;eq_guidelines_clinical_specialty=0&amp;eq_guidelines_report_section=0&amp;s=+&#34; target=&#34;new&#34;&gt;CHEERS&lt;/a&gt;, or &lt;a href=&#34;http://www.equator-network.org/reporting-guidelines/improving-bioscience-research-reporting-the-arrive-guidelines-for-reporting-animal-research/&#34; target=&#34;new&#34;&gt;ARRIVE&lt;/a&gt;&lt;/i&gt;&lt;br&gt;&#xD;&#xA;&lt;br&gt;&#xD;&#xA;&lt;b&gt;Please confirm whether you have completed and uploaded the relevant checklist.&lt;/b&gt;" cd_value="Yes" cd_value_code="Yes"/><custom_fields cd_code="Author information check" cd_name="Please confirm you understand by checking the box." cd_value="Please confirm you understand by checking the box." cd_value_code="confirmation check"/><custom_fields cd_code="Consent for authorship" cd_name="I confirm all authors are aware of the submission of this manuscript for publication and consent to be listed as authors" cd_value="I confirm all authors are aware of the submission of this manuscript for publication and consent to be listed as authors" cd_value_code="consent_for_authorship"/><custom_fields cd_code="AI use" cd_name="Was AI used in the creation of this content?" cd_value="No, I have not used AI" cd_value_code="No, I have not used AI"/><custom_fields cd_code="AI use statement" cd_name="Please provide details of any AI used in the submission, such as what AI technology was used, the reason for its use, and what task it performed.&lt;br&gt;&lt;br&gt;&#xD;&#xA;If you have selected 'No, I have not used AI' above, please state not applicable." cd_value="Not applicable" cd_value_code="Text"/><custom_fields cd_code="Contributorship Statement" cd_name="Please provide a Contributorship statement and identify which author is the guarantor." cd_value="Author Contributions All authors have read and approved the manuscript. MH, AP, EB, FO’C, DMcL, CB, GC, SD, OtC, TR and HW were involved in the conception of the study, including the study design and data analysis. MH,AP, LC carried out the data collection. LC, AP carried out the qualitative analysis, LZ and SC carried out the statistical analysis. All authors contributed to the critical review and formulation of the manuscript. AP is the guarantor." cd_value_code="statement"/><custom_fields cd_code="Guarantor - 2025" cd_name="Please confirm you have identified which author is the guarantor in the statement above.&lt;br&gt;&lt;br&gt;  &lt;b&gt;Failure to do so will result in your paper being returned to you and delay the processing of your manuscript. &lt;/b&gt;" cd_value="No" cd_value_code="confirm_guarantor "/><custom_fields cd_code="Tobacco company funded work 2023" cd_name="This paper reports work funded wholly or in part by the tobacco industry or tobacco related subsidiary companies or organisations. " cd_value="No" cd_value_code="No"/><custom_fields cd_code="Tobacco company funded authors 2023" cd_name="In line with ICMJE, one or more authors has/have financial interests with tobacco companies or tobacco-related subsidiary companies or organisations" cd_value="No" cd_value_code="No"/><custom_fields cd_code="Competing Interests" cd_name="##TAG_COMPETING_INTERESTS##" cd_value="No, there are no competing interests for any author" cd_value_code="No, there are no competing interests"/><custom_fields cd_code="Previously submitted" cd_name="Has this manuscript been submitted previously to this journal? If you are submitting a revision rather than a new submission then please follow the Manuscript Awaiting Revision link in your Author Centre." cd_value="Yes" cd_value_code="Yes"/><custom_fields cd_code="ID of previous submission" cd_name="If yes, what is the manuscript ID of the previous submission?" cd_value="bmjopen-2023-081135" cd_value_code="ID Text"/><custom_fields cd_code="Preprint?" cd_name="BMJ encourages the archiving of preprints. Has this article been deposited in a dedicated preprint repository?" cd_value="No" cd_value_code="No"/><custom_fields cd_code="Is this a clinical trial" cd_name="Is this a clinical trial (as defined by the &lt;a href=&#34;http://www.icmje.org/about-icmje/faqs/clinical-trials-registration/&#34; target='_new'&gt;ICMJE&lt;/a&gt;)?" cd_value="No" cd_value_code="No"/><custom_fields cd_code="Clinical trial data availability" cd_name="A data sharing plan must be included with trial registration for clinical trials that began enrolling participants on or after 1st January 2019. &lt;br&gt;&lt;br&gt;&#xD;&#xA;I have included a data sharing plan, which is noted in my Data Availability Statement, and up-to-date in the registry record." cd_value="No" cd_value_code="No"/><custom_fields cd_code="If no, please explain why not." cd_name="If no, please explain why not." cd_value="not applicable" cd_value_code="if not, free text"/><custom_fields cd_code="Data availability statement" cd_name="Please select at least one of the following standardised Data Availability Statements as applicable to your data. You can select more than one statement if you have data under different conditions. To supplement these statements additional information about your data should be provided in the free text box.&lt;br&gt;&lt;br&gt;&#xD;&#xA;&#xD;&#xA;Please see our &lt;a href=&#34;https://authors.bmj.com/policies/data-sharing/&#34; target=&#34;_new&#34;&gt;data sharing policy&lt;/a&gt; for more information about the requirements for data sharing and guidance on what additional information you should provide.&lt;br&gt;&lt;br&gt;&#xD;&#xA;&#xD;&#xA;Data Availability Statements and related text will be published under the header ‘Data Availability Statement’ after the abstract in the final published article." cd_value="Data are available upon reasonable request" cd_value_code="Data are available upon reasonable request"/><custom_fields cd_code="Data availability free text" cd_name="**All free text entered below will be published. Please state ‘Not applicable’ if data is included within the article or uploaded as supplementary information, if no datasets were generated and/or analysed for this study, or if no data are available**&#xD;&#xA;" cd_value="Aggregate survey data may be been provided, Individual participant-level responses are not publicly available due to ethical/consent considerations." cd_value_code="Data availability free text"/><custom_fields cd_code="Patient Consent Form" cd_name="Does this manuscript contain &lt;b&gt;personal and/or medical information about an identifiable individual&lt;/b&gt;?" cd_value="No" cd_value_code="No"/><custom_fields cd_code="Patient Consent - Anon" cd_name="&lt;i&gt;BMJ’s policy indicates that manuscripts should be sufficiently anonymised, i.e. identifiers removed or generalised. Please click &lt;a href=&#34;https://authors.bmj.com/policies/patient-consent-and-confidentiality/#bmjs_standard_on_anonymisation&#34; target=”_blank”&gt;here&lt;/a&gt; for further information on our anonymisation policy.&lt;/i&gt;&#xD;&#xA;&lt;br&gt;&lt;br&gt;&#xD;&#xA;I confirm my manuscript is &lt;b&gt;sufficiently anonymised in line with our anonymisation policy and checklist&lt;/b&gt;." cd_value="Yes" cd_value_code="Yes"/><custom_fields cd_code="Patient Consent - Case Report" cd_name="Does this manuscript contain a &lt;b&gt;case report/case history&lt;/b&gt; about identifiable individual(s)?  &#xD;&#xA;" cd_value="No" cd_value_code="No"/><custom_fields cd_code="Patient Consent Statement " cd_name="&lt;i&gt;An answer is required for the section below. If your manuscript contains personal and/or medical information about an identifiable individual and/or contains a case report/case history, please select the appropriate ‘Consent obtained…’ option from the dropdown below. If your manuscript does not contain any personal or medical information about an identifiable individual and/or has been sufficiently anonymised, please select ‘Not applicable’ from the dropdown.&lt;/i&gt;&lt;br&gt;&lt;br&gt;&#xD;&#xA;&#xD;&#xA;&#xD;&#xA;We require a signed BMJ patient consent form for manuscripts that contain personal information from an identifiable individual. Please upload patient consent forms as part of the submission process. Failure to do so will result in your manuscript being returned to you. Select one of the following relating to your signed BMJ patient consent form:" cd_value="Not applicable" cd_value_code="Not required"/><custom_fields cd_code="Human participation in your study " cd_name="Please select the appropriate option as it relates to human participation in your study." cd_value="This study involves human participants and was approved by an Ethics Committee(s) or Institutional Board(s)" cd_value_code="Yes_approved"/><custom_fields cd_code="Ethics name ID or Reason " cd_name="Please state the name of the Ethics Committee(s) or Institutional Board(s) that approved this study with reference number or ID for your ethics approval OR the reason one was not provided" cd_value="Ethical approval was granted by the National Research Ethics Committee 20-NREC-COV-081." cd_value_code="text"/><custom_fields cd_code="Ethics Board contact" cd_name="If the work was reviewed by an Ethics Committee(s) or Institutional Board(s) (whether approved or exempted), please provide a contact email address for this Committee or Board. The journal may use this contact if queries arise (the email address is not for publication).&#xD;&#xA;&#xD;&#xA;&lt;br&gt;&lt;br&gt;&#xD;&#xA;&#xD;&#xA;If the work was not reviewed by an ethics committee, please provide a contact email address for the relevant Research Integrity department, please provide details for the most suitable individual such as a head of department in the event of no integrity department." cd_value="nationaloffice@nrec.ie " cd_value_code="Text"/><custom_fields cd_code="Did participants give informed consent to participate in the study before taking part?" cd_name="Did participants give informed consent to participate in the study before taking part?" cd_value="Yes" cd_value_code="Yes"/><custom_fields cd_code="PPI statement included" cd_name="Check this box to confirm you have included a &lt;a href='https://drive.google.com/file/d/14vnXwTJ2CDn2KQsuNpuEnSwad69gc7dR/view' target='_new'&gt;Patient and Public Involvement&lt;/a&gt; statement in your manuscript." cd_value="No" cd_value_code="PPI_included"/><custom_fields cd_code="Author statement" cd_name="Please select the appropriate statement, with regards to your research:" cd_value="Patients or the public WERE NOT involved in the design, or conduct, or reporting, or dissemination plans of our research" cd_value_code="pp-not-involved"/><custom_fields cd_code="PPI text" cd_name="Please paste the Patient and Public Involvement statement included in your research manuscript here: " cd_value="Patients or the public were not involved in the design, conduct, reporting or dissemination of our research. Results from the study will be disseminated through the intern training network. " cd_value_code="PPI_statement_textarea"/><custom_fields cd_code="Which Licence does your article need to be published under?" cd_name="A number of funders require authors to require their publishers to allow reuse of their article under a ##TAG_CC_BY_HTML## licence. If your research is funded by any of the organisations listed ##TAG_OA_PAGE_COMPLIANCE_HTML## please select ‘CC BY’ to ensure you're compliant with your funder's open access policy.&lt;br&gt;&lt;br&gt;&#xD;&#xA;&#xD;&#xA;All Open Access articles will be published allowing reuse under the ##TAG_CC_BY-NC_HTML## licence unless your funder requires reuse under the CC-BY licence.&#xD;&#xA;&#xD;&#xA;However, if your article has been funded by the WHO, in which case please select CC BY IGO if your paper is a research article type, or for all other article types select CC BY NC IGO." cd_value="CC BY" cd_value_code="CC_BY"/><custom_fields cd_code="Publisher Name" cd_name="Publisher Name" cd_value="BMJ Group" cd_value_code="BMJ Group"/><custom_fields cd_code="PubMed ID" cd_name="PubMed ID" cd_value="BMJ Open" cd_value_code="PubMed ID"/><custom_fields cd_code="Author information check" cd_name="Please confirm you understand by checking the box." cd_value="No" cd_value_code="confirmation check"/><custom_fields cd_code="Article Type" cd_name="Article Type:" cd_value="Original research" cd_value_code="research-article"/><custom_fields cd_code="Editor suggest PR" cd_name="Suggest for Press Release?" cd_value="No" cd_value_code="No"/><custom_fields cd_code="Editor flag as controversial" cd_name="Do you consider this to be controversial?" cd_value="No" cd_value_code="No"/><custom_fields cd_code="PR or controversy action" cd_name="If you have suggested this paper for press release or as controversial, do you intend on commissioning a commentary, podcast or blog? You can select more than one option by holding the ctrl button" cd_value="None" cd_value_code="None"/><custom_fields cd_code="Payment Method" cd_name="Payment Method" cd_value="RightsLink" cd_value_code="RightsLink"/><custom_fields cd_code="Reviewer Discount" cd_name="If there is an OA charge and a MS ID listed below, please validate and issue the code by sending the 'reviewer discount code' email.&lt;br&gt;&#xD;&#xA;&lt;b&gt; MS ID &lt;/b&gt; (if blank = n/a): ##CUST_REVIEWER_DISCOUNT##" cd_value="N/A" cd_value_code="N/A"/><custom_fields cd_code="Provenance" cd_name="Provenance" cd_value="Not commissioned; externally peer reviewed" cd_value_code="Not commissioned; externally peer reviewed"/><custom_fields cd_code="Ithenticate Checked" cd_name="Ithenticate Checked" cd_value="yes" cd_value_code="ithenticate checked"/><custom_fields cd_code="Review history previous version" cd_name="Review history and previous version received" cd_value="Yes" cd_value_code="Review history and previous version received"/><custom_fields cd_code="Patient and Public Involvement statement" cd_name="Patient and Public Involvement statement" cd_value="asfd" cd_value_code="asfd"/><custom_fields cd_code="All payment information has been supplied" cd_name="All appropriate payment information is selected. &lt;b&gt;&lt;font color=red&gt;If no answers are present above you must answer the applicable author questions prior to completing this checklist.&lt;/b&gt;&lt;/font&gt;" cd_value="No" cd_value_code="payment info"/><custom_fields cd_code="Discount" cd_name="Discount" cd_value="1" cd_value_code="No discount"/></configurable_data_fields><notes>BMJ Open&#xD;
4 Sept 2025, 13:25 (1 day ago)&#xD;
to patteram, me&#xD;
&#xD;
&#xD;
04-Sep-2025&#xD;
&#xD;
bmjopen-2025-108611 - Descriptive analysis of Interns’ basic psychological needs, burnout and empathy in the COVID-19 pandemic in Ireland&#xD;
&#xD;
Dear Dr. Patterson,&#xD;
&#xD;
Please accept my apologies for the delay. Thank you for submitting your revision of bmjopen-2023-081135. In response to this email could you please send me a tracked changes version of your manuscript, along with a detailed response to reviewers, so we can assess your revision? &#xD;
&#xD;
Best wishes,&#xD;
&#xD;
Dr. Jamie Royle, Research Editor&#xD;
BMJ Group, 5th floor, 90 Whitfield Street, London, W1T 4EZ&#xD;
&#xD;
 &#xD;
&#xD;
Aileen Patterson&#xD;
Attachments&#xD;
15:39 (4 hours ago)&#xD;
to jroyle@bmj.com, me&#xD;
&#xD;
Dear Jamie&#xD;
&#xD;
 &#xD;
&#xD;
Thank you for considering the resubmission, I have attached a tracked changes version and a document with the response to reviewers.&#xD;
&#xD;
We are very grateful for the reviewer feedback which has improved the paper overall,  and thank you for your time in reviewing this.&#xD;
&#xD;
 &#xD;
&#xD;
Kind regards&#xD;
&#xD;
 &#xD;
&#xD;
Aileen&#xD;
&#xD;
 &#xD;
&#xD;
 &#xD;
&#xD;
Dr Aileen Patterson B.A., PhD, MedEd&#xD;
&#xD;
Associate Professor in Medical Education&#xD;
&#xD;
Head of Discipline of Medical Education, School of Medicine, Trinity College Dublin;Dr. Christine Cheston&#xD;
Prof. Roger Brown;stats reviewers is raising concerns with some of the analyses performed, not wrong but simplistic - it may be the authors can strengthen their analysis, if new analysis is performed I'll consider sending back to reviewer;Please set number of reviewers required to 0 - thank you;Send back issues:&#xD;
&#xD;
1) All figures cited must be provided&#xD;
2) Table size must be reduced&#xD;
3) Ethics different in system and manuscript ;Send back issues:&#xD;
&#xD;
1) The authors have not provided a clean version of the manuscript&#xD;
2) Authors must provide a highlighted changes  version of their manuscript.  ;As per above note, I'd consider going back to reviewers if new analysis performed. We have some new multivariate analysis here with new reported significant associations, so go back to Brown;Couldn't get previous reviewer, so had a look myself. The analysis itself (that is new) is relatively simple and the variants included seem reasonable. going to accept. ;</notes><content><first_page/><last_page/><attr_type id="16174" name="Primary Subject Heading"><attribute id="32065445" name="Medical education and training">selected</attribute></attr_type><attr_type id="19245" name="Secondary Subject Heading"><attribute id="32065517" name="Medical management">selected</attribute></attr_type><attr_type id="15955" name="Keywords"><attribute id="25339548" name="MEDICAL EDUCATION &amp; TRAINING">selected</attribute><attribute id="155019360" name="Stress, Psychological">selected</attribute><attribute id="148339262" name="Burnout">selected</attribute><attribute id="165608386" name="Empathy">selected</attribute></attr_type><total_pages_calc>25.00</total_pages_calc><total_pages_actual/><total_tables>4</total_tables><num_color_figures/><num_bw_figures/><total_figures>1</total_figures><total_pdf_pages>25.00</total_pdf_pages></content><office_contact user_id=""><salutation/><first_name/><middle_name/><last_name/><suffix/><degree/><email addr_type="primary">info.bmjopen@bmj.com</email><comments/><affiliation seq="1"><inst/><dept/><person_title/><room/><addr1/><addr2/><addr3/><city/><province/><country/><post_code/><phone>+44 (0)20 7383 6170 / 6622</phone><fax>  +44 (0)20 7383 6668</fax></affiliation><current_profile_affiliation><inst/><dept/><person_title/><room/><addr1/><addr2/><addr3/><city/><province/><country/><post_code/><phone>+44 (0)20 7383 6170 / 6622</phone><fax>  +44 (0)20 7383 6668</fax></current_profile_affiliation><galleyDeliveryType/></office_contact><companion_paper><ms_id ms_no="bmjopen-2023-081135"><rev_id>0</rev_id><submitted_date><year>2023</year><month>10</month><day>20</day><hour>14</hour><minute>06</minute><second>11</second><time_zone>(GMT) Greenwich Mean Time : Dublin, Edinburgh, Lisbon, London</time_zone></submitted_date><received_date><year>2023</year><month>10</month><day>20</day><hour>14</hour><minute>06</minute><second>11</second><time_zone>(GMT) Greenwich Mean Time : Dublin, Edinburgh, Lisbon, London</time_zone></received_date><received_date_resub><year/><month/><day/><hour/><minute/><second/><time_zone/></received_date_resub><revised_date><year/><month/><day/><hour/><minute/><second/><time_zone/></revised_date><decision_date><year>2024</year><month>02</month><day>15</day><hour>10</hour><minute>53</minute><second>30</second><time_zone>(GMT) Greenwich Mean Time : Dublin, Edinburgh, Lisbon, London</time_zone></decision_date><approval_date><year/><month/><day/><hour/><minute/><second/><time_zone/></approval_date><author_returned_date><year/><month/><day/><hour/><minute/><second/><time_zone/></author_returned_date><most_recent_decision_date><year/><month/><day/><hour/><minute/><second/><time_zone/></most_recent_decision_date><transmission_date><year>2025</year><month>07</month><day>29</day><hour>15</hour><minute>52</minute><second>12</second><time_zone>(GMT) Greenwich Mean Time : Dublin, Edinburgh, Lisbon, London</time_zone></transmission_date><web_publish_date><year/><month/><day/><hour/><minute/><second/><time_zone/></web_publish_date></ms_id><companion_paper_manuscript_type>Original research</companion_paper_manuscript_type><companion_paper_submitting_author>Patterson, Aileen</companion_paper_submitting_author></companion_paper><lte_text_area/><email_list><email_sent><send_date><year/><month/><day/><hour/><minute/><second/><time_zone/></send_date><to user_id="21071483">info.bmjopen@bmj.com</to><subject>Thank you for your review - A decision has been made</subject><body>&lt;br /&gt;&lt;br /&gt;bmjopen-2025-108611.R1&lt;br /&gt;Title: Descriptive analysis of Interns’ basic psychological needs, burnout and empathy in the COVID-19 pandemic in Ireland&lt;br /&gt;&lt;br /&gt;&lt;br /&gt;Dear Reviewer,&lt;br /&gt;&lt;br /&gt;We are very grateful for the time you have generously given to help us ensure that BMJ Open publishes high quality and accessible content. We could not do this without the advice and expertise of our reviewers.&lt;br /&gt;&lt;br /&gt;The review process for this article has now been completed, we have made a decision of Accept&lt;br /&gt;&lt;br /&gt;Comments to the Author collated during the peer review process are below:&lt;br /&gt;&lt;br /&gt;Editor(s)' Comments to Author (if any):&lt;br /&gt;&lt;br /&gt;&lt;br /&gt;Reviewer(s)' Comments to Author (if any):&lt;br /&gt;&lt;br /&gt;&lt;br /&gt;If you have any questions or feedback, please do not hesitate to contact the Editorial Office.&lt;br /&gt;&lt;br /&gt;Thank you again for your valued contribution and we hope that you will be able to review for BMJ Open again in the future.&lt;br /&gt;&lt;br /&gt;Kind regards,&lt;br /&gt;&lt;br /&gt;BMJ Open Editorial Office&lt;br /&gt;BMJ Open Editorial Office</body></email_sent><email_sent><send_date><year/><month/><day/><hour/><minute/><second/><time_zone/></send_date><to user_id="101688589">jroyle@bmj.com</to><subject>All required reviews have been returned for Manuscript ID bmjopen-2025-108611.R1</subject><body>&lt;br /&gt;24-Feb-2026&lt;br /&gt;&lt;br /&gt;Dear Dr. Royle:&lt;br /&gt;&lt;br /&gt;All required reviews have been returned by the reviewers for Manuscript ID bmjopen-2025-108611.R1 entitled "Descriptive analysis of Interns’ basic psychological needs, burnout and empathy in the COVID-19 pandemic in Ireland" with Dr. Aileen Patterson as contact author. The review and Editor comments can be found at the end of this email&lt;br /&gt;&lt;br /&gt;Please look at the reviews and make a decision by 03-Mar-2026.&lt;br /&gt;&lt;br /&gt;Kind regards,&lt;br /&gt;BMJ Open Editorial Office&lt;br /&gt;BMJ Open Editorial Office&lt;br /&gt;info.bmjopen@bmj.com&lt;br /&gt;&lt;br /&gt;Editor(s)' Comments the Editor-in-Chief (if any):&lt;br /&gt;&lt;br /&gt;Reviewer(s)' Comments to the Editor (if any):    &lt;br /&gt;&lt;br /&gt;Editor(s)' Comments to Author (if any):&lt;br /&gt;&lt;br /&gt;Reviewer(s)' Comments to Author (if any):&lt;br /&gt;</body></email_sent><email_sent><send_date><year/><month/><day/><hour/><minute/><second/><time_zone/></send_date><to user_id="111030644">patteram@tcd.ie</to><subject>Manuscript status update on bmjopen-2025-108611.R1 - awaiting editorial decision</subject><body>&lt;br /&gt;24-Feb-2026&lt;br /&gt;&lt;br /&gt;MS ID: bmjopen-2025-108611.R1&lt;br /&gt;Title: Descriptive analysis of Interns’ basic psychological needs, burnout and empathy in the COVID-19 pandemic in Ireland&lt;br /&gt;&lt;br /&gt;Dear Dr. Aileen Patterson,&lt;br /&gt;&lt;br /&gt;This is to inform you that your manuscript is now awaiting editorial decision. You will receive a decision letter in due course.&lt;br /&gt;&lt;br /&gt;If you have any questions regarding the status of your manuscript, please do not hesitate to contact the editorial office by replying to this email.&lt;br /&gt;&lt;br /&gt;Kind regards,&lt;br /&gt;BMJ Open Editorial Office&lt;br /&gt;BMJ Open Editorial Office</body></email_sent><email_sent><send_date><year/><month/><day/><hour/><minute/><second/><time_zone/></send_date><to user_id="111030644">patteram@tcd.ie</to><subject>Manuscript status update on bmjopen-2025-108611.R1 - awaiting editorial decision</subject><body>&lt;br /&gt;27-Nov-2025&lt;br /&gt;&lt;br /&gt;MS ID: bmjopen-2025-108611.R1&lt;br /&gt;Title: Descriptive analysis of Interns’ basic psychological needs, burnout and empathy in the COVID-19 pandemic in Ireland&lt;br /&gt;&lt;br /&gt;Dear Dr. Aileen Patterson,&lt;br /&gt;&lt;br /&gt;This is to inform you that your manuscript is now awaiting editorial decision. You will receive a decision letter in due course.&lt;br /&gt;&lt;br /&gt;If you have any questions regarding the status of your manuscript, please do not hesitate to contact the editorial office by replying to this email.&lt;br /&gt;&lt;br /&gt;Kind regards,&lt;br /&gt;BMJ Open Editorial Office&lt;br /&gt;BMJ Open Editorial Office</body></email_sent><email_sent><send_date><year>2025</year><month>11</month><day>24</day><hour>09</hour><minute>37</minute><second>51</second><time_zone>(GMT) Greenwich Mean Time : Dublin, Edinburgh, Lisbon, London</time_zone></send_date><to user_id="111030644">patteram@tcd.ie</to><to user_id="112909162">bradyc19@tcd.ie</to><to user_id="112909202">burkee11@tcd.ie</to><to user_id="112909285">scastell@tcd.ie</to><to user_id="112909132">lauraaacourtney@gmail.com</to><to user_id="112944717">gercurley@rcsi.ie</to><to user_id="112944430">suzanne.donnelly@ucd.ie</to><to user_id="73661103">mhenness@tcd.ie</to><to user_id="40626030">d.mcloughlin@tcd.ie</to><to user_id="112945273">FIOCONNE@tcd.ie</to><to user_id="55295139">t.e.roberts@leeds.ac.uk</to><to user_id="20406933">t.j.tencate@umcutrecht.nl</to><to user_id="39067100">hedy_wald@brown.edu</to><to user_id="33149426">zgagal@tcd.ie</to><subject>BMJ Open - Manuscript ID bmjopen-2025-108611.R1</subject><body>&lt;br /&gt;24-Nov-2025&lt;br /&gt;&lt;br /&gt;Dear Dr. Patterson:&lt;br /&gt;&lt;br /&gt;Your manuscript entitled "Descriptive analysis of Interns’ basic psychological needs, burnout and empathy in the COVID-19 pandemic in Ireland" has been successfully submitted online and is presently being given full consideration for publication in BMJ Open.&lt;br /&gt;&lt;br /&gt;Your manuscript ID is bmjopen-2025-108611.R1.&lt;br /&gt;&lt;br /&gt;Please mention the above manuscript ID in all future correspondence or when calling the office for questions. If there are any changes in your street address or e-mail address, please log in to ScholarOne Manuscripts at https://mc.manuscriptcentral.com/bmjopen and edit your user information as appropriate.&lt;br /&gt;&lt;br /&gt;Author names will be taken directly from the information held in ScholarOne and not from the article file. Please check that all names are correctly entered as this will be the name displayed on the final published article and in any indexes affiliated with the journal.&lt;br /&gt;&lt;br /&gt;You can view the status of your manuscript at any time by entering your manuscript ID bmjopen-2025-108611.R1 into Where Is My Paper https://whereismypaper.bmj.com/, our fast and easy-to-use manuscript tracking tool or by checking your Author Center after logging in to https://mc.manuscriptcentral.com/bmjopen.&lt;br /&gt;&lt;br /&gt;Any individuals listed as co-authors on this manuscript are copied into this submission confirmation email. If you believe that you have received this email in error, please contact the Editorial Office.&lt;br /&gt;&lt;br /&gt;Please ensure that all ORCID IDs have been added to co-authors’ ScholarOne accounts before completing your submission. Note that only the individual user can add ORCID IDs to their account and the corresponding author is unable to add this to co-authors’ accounts on their behalf. Additionally, BMJ is unable to add ORCID IDs to users accounts on their behalf. ORCID IDs should be linked to their ScholarOne account prior to acceptance. BMJ cannot add ORCID IDs during the production process or after publication.&lt;br /&gt;&lt;br /&gt;Thank you for submitting your manuscript to BMJ Open.&lt;br /&gt;&lt;br /&gt;Kind regards,&lt;br /&gt;Editor in Chief, BMJ Open  &lt;br /&gt;&lt;br /&gt;P.s. What did you think of the article submission process?&lt;br /&gt;&lt;br /&gt;At BMJ, we constantly strive to improve our services for authors. We value your feedback and we'd be grateful if you could take 5 minutes to fill out our short survey. Your responses will remain confidential and you won’t be identified in any results.&lt;br /&gt;&lt;br /&gt;Please click on this link to access the survey https://www.surveymonkey.co.uk/r/6DGV97V:&lt;br /&gt;&lt;br /&gt;We are constantly trying to find ways of improving our peer review system and continually monitor processes and methods by including article submissions and reviewers’ reports in our research. This could involve uploading your manuscripts or reviews to a large language model to e.g. assess the completeness of reporting. If you do not wish your paper or review entered into our peer review research programme, or you have any questions please let us know by emailing sschroter@bmj.com as soon as possible</body></email_sent><email_sent><send_date><year>2025</year><month>11</month><day>24</day><hour>10</hour><minute>54</minute><second>02</second><time_zone>(GMT) Greenwich Mean Time : Dublin, Edinburgh, Lisbon, London</time_zone></send_date><to user_id="111030644">patteram@tcd.ie</to><subject>BMJ Open - bmjopen-2025-108611.R1 requires your attention</subject><body>&lt;br /&gt;24-Nov-2025&lt;br /&gt;&lt;br /&gt;Dear Dr. Patterson,&lt;br /&gt;&lt;br /&gt;Thank you for submitting your manuscript to BMJ Open. This has been returned to you to address the following issues before it can be assigned to the Editor.&lt;br /&gt;&lt;br /&gt;1) We note that you have not uploaded Figure &lt;strong&gt;Figure 1&lt;/strong&gt; mentioned in your text. Please upload the missing figure file and ensure that all figures are clearly mentioned in the main body of the manuscript text, e.g. (Figure 1, Figure 2 etc.)&lt;br /&gt;&lt;br /&gt;2) Your tables are too large to be included in the manuscript, specifically table &lt;strong&gt;Table 3.&lt;/strong&gt; Please either reduce their size (maximum 2 pages / 9 columns) or upload them as supplementary material (please ensure you remove your original table and update the table citations within the manuscript).&lt;br /&gt;&lt;br /&gt;3) Ensure your ethics statement matches in both system and manuscript &lt;strong&gt;(include reference/approval number in manuscript ethics statement)&lt;/strong&gt;&lt;br /&gt;&lt;br /&gt;&lt;br /&gt;Please make these changes to the attached file, which is the current version of your submitted manuscript.&lt;br /&gt;&lt;br /&gt;When you have made these changes, please re-submit the files for consideration. Your paper will be in the queue entitled 'Unsubmitted Manuscripts' (for new submission) or 'Revised Manuscripts in Drafts' (for revised manuscripts) in your Author Centre. Our system will create a unique PDF from any Word documents and image files (jpeg or TIF) that you upload.&lt;br /&gt;&lt;br /&gt;Co-authors may add their ORCID to their ScholarOne account at any point prior to the acceptance of the article. Please note that BMJ cannot add ORCID IDs to ScholarOne accounts on behalf of the authors, and BMJ cannot add ORCID IDs during the production process or after publication.&lt;br /&gt;&lt;br /&gt;Kind regards,&lt;br /&gt;Nivetha Baskaran&lt;br /&gt;BMJ Open Editorial Office</body><email_file file_originalname="Main document.docx"/><email_file file_originalname="Main document marked copy.docx"/></email_sent><email_sent><send_date><year>2025</year><month>11</month><day>25</day><hour>10</hour><minute>35</minute><second>28</second><time_zone>(GMT) Greenwich Mean Time : Dublin, Edinburgh, Lisbon, London</time_zone></send_date><to user_id="111030644">patteram@tcd.ie</to><to user_id="112909162">bradyc19@tcd.ie</to><to user_id="112909202">burkee11@tcd.ie</to><to user_id="112909285">scastell@tcd.ie</to><to user_id="112909132">lauraaacourtney@gmail.com</to><to user_id="112944717">gercurley@rcsi.ie</to><to user_id="112944430">suzanne.donnelly@ucd.ie</to><to user_id="73661103">mhenness@tcd.ie</to><to user_id="40626030">d.mcloughlin@tcd.ie</to><to user_id="112945273">FIOCONNE@tcd.ie</to><to user_id="55295139">t.e.roberts@leeds.ac.uk</to><to user_id="20406933">t.j.tencate@umcutrecht.nl</to><to user_id="39067100">hedy_wald@brown.edu</to><to user_id="33149426">zgagal@tcd.ie</to><subject>BMJ Open - Manuscript ID bmjopen-2025-108611.R1</subject><body>&lt;br /&gt;25-Nov-2025&lt;br /&gt;&lt;br /&gt;Dear Dr. Patterson:&lt;br /&gt;&lt;br /&gt;Your manuscript entitled "Descriptive analysis of Interns’ basic psychological needs, burnout and empathy in the COVID-19 pandemic in Ireland" has been successfully submitted online and is presently being given full consideration for publication in BMJ Open.&lt;br /&gt;&lt;br /&gt;Your manuscript ID is bmjopen-2025-108611.R1.&lt;br /&gt;&lt;br /&gt;Please mention the above manuscript ID in all future correspondence or when calling the office for questions. If there are any changes in your street address or e-mail address, please log in to ScholarOne Manuscripts at https://mc.manuscriptcentral.com/bmjopen and edit your user information as appropriate.&lt;br /&gt;&lt;br /&gt;Author names will be taken directly from the information held in ScholarOne and not from the article file. Please check that all names are correctly entered as this will be the name displayed on the final published article and in any indexes affiliated with the journal.&lt;br /&gt;&lt;br /&gt;You can view the status of your manuscript at any time by entering your manuscript ID bmjopen-2025-108611.R1 into Where Is My Paper https://whereismypaper.bmj.com/, our fast and easy-to-use manuscript tracking tool or by checking your Author Center after logging in to https://mc.manuscriptcentral.com/bmjopen.&lt;br /&gt;&lt;br /&gt;Any individuals listed as co-authors on this manuscript are copied into this submission confirmation email. If you believe that you have received this email in error, please contact the Editorial Office.&lt;br /&gt;&lt;br /&gt;Please ensure that all ORCID IDs have been added to co-authors’ ScholarOne accounts before completing your submission. Note that only the individual user can add ORCID IDs to their account and the corresponding author is unable to add this to co-authors’ accounts on their behalf. Additionally, BMJ is unable to add ORCID IDs to users accounts on their behalf. ORCID IDs should be linked to their ScholarOne account prior to acceptance. BMJ cannot add ORCID IDs during the production process or after publication.&lt;br /&gt;&lt;br /&gt;Thank you for submitting your manuscript to BMJ Open.&lt;br /&gt;&lt;br /&gt;Kind regards,&lt;br /&gt;Editor in Chief, BMJ Open  &lt;br /&gt;&lt;br /&gt;P.s. What did you think of the article submission process?&lt;br /&gt;&lt;br /&gt;At BMJ, we constantly strive to improve our services for authors. We value your feedback and we'd be grateful if you could take 5 minutes to fill out our short survey. Your responses will remain confidential and you won’t be identified in any results.&lt;br /&gt;&lt;br /&gt;Please click on this link to access the survey https://www.surveymonkey.co.uk/r/6DGV97V:&lt;br /&gt;&lt;br /&gt;We are constantly trying to find ways of improving our peer review system and continually monitor processes and methods by including article submissions and reviewers’ reports in our research. This could involve uploading your manuscripts or reviews to a large language model to e.g. assess the completeness of reporting. If you do not wish your paper or review entered into our peer review research programme, or you have any questions please let us know by emailing sschroter@bmj.com as soon as possible</body></email_sent><email_sent><send_date><year>2025</year><month>11</month><day>25</day><hour>12</hour><minute>17</minute><second>33</second><time_zone>(GMT) Greenwich Mean Time : Dublin, Edinburgh, Lisbon, London</time_zone></send_date><to user_id="111030644">patteram@tcd.ie</to><subject>BMJ Open - bmjopen-2025-108611.R1 requires your attention</subject><body>&lt;br /&gt;25-Nov-2025&lt;br /&gt;&lt;br /&gt;Dear Dr. Patterson,&lt;br /&gt;&lt;br /&gt;Thank you for submitting your manuscript to BMJ Open. This has been returned to you to address the following issues before it can be assigned to the Editor.&lt;br /&gt;&lt;br /&gt;1) Kindly  provide a clean copy of your manuscript as a docx file &lt;strong&gt;without any&lt;/strong&gt; &lt;strong&gt;highlights or tracked changes&lt;/strong&gt; and upload it in ScholarOne under the file designation 'Main Document'. Please note that PDF files are not accepted.&lt;br /&gt;&lt;br /&gt;2) Kindly provide the marked copy of your manuscript showing all changes made based on the responses to the reviewers and editors comments. Please upload it as a DOCX file with tracked changes (or highlighted text) under the file designation ‘Main Document – marked copy’ in ScholarOne. Please note that PDF files cannot be accepted.&lt;br /&gt;&lt;br /&gt;&lt;br /&gt;Please make these changes to the attached file, which is the current version of your submitted manuscript.&lt;br /&gt;&lt;br /&gt;When you have made these changes, please re-submit the files for consideration. Your paper will be in the queue entitled 'Unsubmitted Manuscripts' (for new submission) or 'Revised Manuscripts in Drafts' (for revised manuscripts) in your Author Centre. Our system will create a unique PDF from any Word documents and image files (jpeg or TIF) that you upload.&lt;br /&gt;&lt;br /&gt;Co-authors may add their ORCID to their ScholarOne account at any point prior to the acceptance of the article. Please note that BMJ cannot add ORCID IDs to ScholarOne accounts on behalf of the authors, and BMJ cannot add ORCID IDs during the production process or after publication.&lt;br /&gt;&lt;br /&gt;Kind regards,&lt;br /&gt;Nivetha Baskaran&lt;br /&gt;BMJ Open Editorial Office</body><email_file file_originalname="Main document.docx"/><email_file file_originalname="Main document marked copy.docx"/></email_sent><email_sent><send_date><year>2025</year><month>11</month><day>26</day><hour>13</hour><minute>00</minute><second>13</second><time_zone>(GMT) Greenwich Mean Time : Dublin, Edinburgh, Lisbon, London</time_zone></send_date><to user_id="111030644">patteram@tcd.ie</to><to user_id="112909162">bradyc19@tcd.ie</to><to user_id="112909202">burkee11@tcd.ie</to><to user_id="112909285">scastell@tcd.ie</to><to user_id="112909132">lauraaacourtney@gmail.com</to><to user_id="112944717">gercurley@rcsi.ie</to><to user_id="112944430">suzanne.donnelly@ucd.ie</to><to user_id="73661103">mhenness@tcd.ie</to><to user_id="40626030">d.mcloughlin@tcd.ie</to><to user_id="112945273">FIOCONNE@tcd.ie</to><to user_id="55295139">t.e.roberts@leeds.ac.uk</to><to user_id="20406933">t.j.tencate@umcutrecht.nl</to><to user_id="39067100">hedy_wald@brown.edu</to><to user_id="33149426">zgagal@tcd.ie</to><subject>BMJ Open - Manuscript ID bmjopen-2025-108611.R1</subject><body>&lt;br /&gt;26-Nov-2025&lt;br /&gt;&lt;br /&gt;Dear Dr. Patterson:&lt;br /&gt;&lt;br /&gt;Your manuscript entitled "Descriptive analysis of Interns’ basic psychological needs, burnout and empathy in the COVID-19 pandemic in Ireland" has been successfully submitted online and is presently being given full consideration for publication in BMJ Open.&lt;br /&gt;&lt;br /&gt;Your manuscript ID is bmjopen-2025-108611.R1.&lt;br /&gt;&lt;br /&gt;Please mention the above manuscript ID in all future correspondence or when calling the office for questions. If there are any changes in your street address or e-mail address, please log in to ScholarOne Manuscripts at https://mc.manuscriptcentral.com/bmjopen and edit your user information as appropriate.&lt;br /&gt;&lt;br /&gt;Author names will be taken directly from the information held in ScholarOne and not from the article file. Please check that all names are correctly entered as this will be the name displayed on the final published article and in any indexes affiliated with the journal.&lt;br /&gt;&lt;br /&gt;You can view the status of your manuscript at any time by entering your manuscript ID bmjopen-2025-108611.R1 into Where Is My Paper https://whereismypaper.bmj.com/, our fast and easy-to-use manuscript tracking tool or by checking your Author Center after logging in to https://mc.manuscriptcentral.com/bmjopen.&lt;br /&gt;&lt;br /&gt;Any individuals listed as co-authors on this manuscript are copied into this submission confirmation email. If you believe that you have received this email in error, please contact the Editorial Office.&lt;br /&gt;&lt;br /&gt;Please ensure that all ORCID IDs have been added to co-authors’ ScholarOne accounts before completing your submission. Note that only the individual user can add ORCID IDs to their account and the corresponding author is unable to add this to co-authors’ accounts on their behalf. Additionally, BMJ is unable to add ORCID IDs to users accounts on their behalf. ORCID IDs should be linked to their ScholarOne account prior to acceptance. BMJ cannot add ORCID IDs during the production process or after publication.&lt;br /&gt;&lt;br /&gt;Thank you for submitting your manuscript to BMJ Open.&lt;br /&gt;&lt;br /&gt;Kind regards,&lt;br /&gt;Editor in Chief, BMJ Open  &lt;br /&gt;&lt;br /&gt;P.s. What did you think of the article submission process?&lt;br /&gt;&lt;br /&gt;At BMJ, we constantly strive to improve our services for authors. We value your feedback and we'd be grateful if you could take 5 minutes to fill out our short survey. Your responses will remain confidential and you won’t be identified in any results.&lt;br /&gt;&lt;br /&gt;Please click on this link to access the survey https://www.surveymonkey.co.uk/r/6DGV97V:&lt;br /&gt;&lt;br /&gt;We are constantly trying to find ways of improving our peer review system and continually monitor processes and methods by including article submissions and reviewers’ reports in our research. This could involve uploading your manuscripts or reviews to a large language model to e.g. assess the completeness of reporting. If you do not wish your paper or review entered into our peer review research programme, or you have any questions please let us know by emailing sschroter@bmj.com as soon as possible</body></email_sent><email_sent><send_date><year>2025</year><month>11</month><day>27</day><hour>06</hour><minute>16</minute><second>10</second><time_zone>(GMT) Greenwich Mean Time : Dublin, Edinburgh, Lisbon, London</time_zone></send_date><to user_id="101688589">jroyle@bmj.com</to><subject>Manuscript ID bmjopen-2025-108611.R1 now in your ME Center</subject><body>&lt;br /&gt;27-Nov-2025&lt;br /&gt;&lt;br /&gt;Dear Dr. Royle:&lt;br /&gt;&lt;br /&gt;Manuscript ID bmjopen-2025-108611.R1 entitled Descriptive analysis of Interns’ basic psychological needs, burnout and empathy in the COVID-19 pandemic in Ireland”with Dr. Aileen Patterson as contact author has been assigned to you and is currently sitting in your ME Center at https://mc.manuscriptcentral.com/bmjopen&lt;br /&gt;&lt;br /&gt;https://mc.manuscriptcentral.com/bmjopen?URL_MASK=8163f7b70f1440c5893f2ee258f0ad6d&lt;br /&gt;&lt;br /&gt;Please select reviewers for this manuscript by 02-Dec-2025.  If, for any reason, you are unable to serve as ME for this manuscript, please notify me immediately so that I can reassign it.&lt;br /&gt;&lt;br /&gt;When assigning reviewers, be sure to check if the author has any suggested/non-preferred reviewers.  Once you have selected the reviewers, you will need to click the blue invite button to send the invitations to the reviewers.&lt;br /&gt;&lt;br /&gt;&lt;br /&gt;Sincerely,&lt;br /&gt;BMJ Open Editorial Office&lt;br /&gt;BMJ Open - Editorial Office&lt;br /&gt;info.bmjopen@bmj.com</body></email_sent><email_sent><send_date><year>2025</year><month>11</month><day>27</day><hour>06</hour><minute>17</minute><second>17</second><time_zone>(GMT) Greenwich Mean Time : Dublin, Edinburgh, Lisbon, London</time_zone></send_date><to user_id="101688589">jroyle@bmj.com</to><subject>All required reviews have been returned for Manuscript ID bmjopen-2025-108611.R1</subject><body>&lt;br /&gt;27-Nov-2025&lt;br /&gt;&lt;br /&gt;Dear Dr. Royle:&lt;br /&gt;&lt;br /&gt;All required reviews have been returned by the reviewers for Manuscript ID bmjopen-2025-108611.R1 entitled "Descriptive analysis of Interns’ basic psychological needs, burnout and empathy in the COVID-19 pandemic in Ireland" with Dr. Aileen Patterson as contact author. The review and Editor comments can be found at the end of this email&lt;br /&gt;&lt;br /&gt;Please look at the reviews and make a decision by 04-Dec-2025.&lt;br /&gt;&lt;br /&gt;Kind regards,&lt;br /&gt;BMJ Open Editorial Office&lt;br /&gt;BMJ Open Editorial Office&lt;br /&gt;info.bmjopen@bmj.com&lt;br /&gt;&lt;br /&gt;Editor(s)' Comments the Editor-in-Chief (if any):&lt;br /&gt;&lt;br /&gt;Reviewer(s)' Comments to the Editor (if any):    &lt;br /&gt;&lt;br /&gt;Editor(s)' Comments to Author (if any):&lt;br /&gt;&lt;br /&gt;Reviewer(s)' Comments to Author (if any):&lt;br /&gt;</body></email_sent><email_sent><send_date><year>2025</year><month>11</month><day>28</day><hour>11</hour><minute>15</minute><second>45</second><time_zone>(GMT) Greenwich Mean Time : Dublin, Edinburgh, Lisbon, London</time_zone></send_date><to user_id="75713450">rlbrown3@wisc.edu</to><subject>Invitation to Review for BMJ Open</subject><body>&lt;br /&gt;Dear Prof. Roger Brown,&lt;br /&gt;&lt;br /&gt;bmjopen-2025-108611.R1 &lt;br /&gt;Descriptive analysis of Interns’ basic psychological needs, burnout and empathy in the COVID-19 pandemic in Ireland&lt;br /&gt;Original research&lt;br /&gt;Contact author: Dr. Aileen Patterson&lt;br /&gt;&lt;br /&gt;Thank you for your review of the original version of this manuscript. The authors have now submitted a revised version and a point-by-point response explaining any changes made. We would appreciate your opinion on whether the authors have satisfactorily addressed your recommendations or if you think any further changes should be made. I would appreciate your evaluation within two weeks.&lt;br /&gt;&lt;br /&gt;If you cannot review this article, please decline as soon as possible so we can invite other reviewers.&lt;br /&gt;&lt;br /&gt;&lt;strong&gt;RESPONDING TO THE INVITATION&lt;/strong&gt;&lt;br /&gt;Please respond to this invitation by clicking the relevant link below. &lt;br /&gt;*** PLEASE NOTE: This is a two-step process. After clicking on the link, you will be directed to a webpage to confirm. ***&lt;br /&gt;&lt;br /&gt;Agreed: &lt;a href="https://mc.manuscriptcentral.com/bmjopen?URL_MASK=5b895a01e07e4b7cb432c01c045b22c4" target="_blank"&gt;https://mc.manuscriptcentral.com/bmjopen?URL_MASK=5b895a01e07e4b7cb432c01c045b22c4&lt;/a&gt;&lt;br /&gt;&lt;br /&gt;Decline: &lt;a href="https://mc.manuscriptcentral.com/bmjopen?URL_MASK=414a7556942642759f363bc1b1342b11" target="_blank"&gt;https://mc.manuscriptcentral.com/bmjopen?URL_MASK=414a7556942642759f363bc1b1342b11&lt;/a&gt;&lt;br /&gt;&lt;br /&gt;Unavailable: &lt;a href="https://mc.manuscriptcentral.com/bmjopen?URL_MASK=0031aff8c5c9479ebe27c0eb8cc11f3a" target="_blank"&gt;https://mc.manuscriptcentral.com/bmjopen?URL_MASK=0031aff8c5c9479ebe27c0eb8cc11f3a&lt;/a&gt;&lt;br /&gt;&lt;br /&gt;&lt;strong&gt;What happens next?&lt;/strong&gt;&lt;ul&gt;&lt;li&gt;If you accept the invitation to review, you will receive a further email about accessing the article in ScholarOne, our peer review system. Please ensure you submit your review within the agreed timeframe.&lt;/li&gt;&lt;li&gt;If you cannot review this article, please decline as soon as possible so we can invite other reviewers.&lt;/li&gt;&lt;li&gt;If you can recommend an alternative reviewer, please enter this information in the box that appears when you decline&lt;/li&gt;&lt;/ul&gt;&lt;br /&gt;If you have any queries, please contact the Editorial Office at info.bmjopen@bmj.com.&lt;br /&gt;&lt;br /&gt;Kind regards&lt;br /&gt;BMJ Open Editorial Office&lt;br /&gt;info.bmjopen@bmj.com&lt;br /&gt;&lt;br /&gt;_________________________________&lt;br /&gt;&lt;strong&gt;MANUSCRIPT DETAILS&lt;/strong&gt;&lt;br /&gt;TITLE: Descriptive analysis of Interns’ basic psychological needs, burnout and empathy in the COVID-19 pandemic in Ireland&lt;br /&gt;AUTHORS: Patterson, Aileen; Brady, Conan; Burke, Elaine; Castello, Stefania; Courtney, Laura; F. Curley, Gerard; Donnelly, Suzanne ; Hennessy , Martina ; McLoughlin, Declan M.; O'Connell , Finbarr ; Roberts, TE; ten Cate, Olle; Wald, Hedy; Zgaga, Lina&lt;br /&gt;ABSTRACT (where applicable): ABSTRACT&lt;br /&gt;Background The transition from medical student to doctor is recognised as challenging. Interns beginning their first clinical practice during the COVID-19 pandemic faced unprecedented  uncertainty with unknown potential consequences for psychological wellbeing and the ability to practice empathetically.&lt;br /&gt;Objectives This study investigated the effect of beginning the practice of medicine during the pandemic on the psychological needs, burnout and empathy of intern doctors.&lt;br /&gt;Design A mixed-methods, sequential cross-sectional study design.&lt;br /&gt;Participants and Setting The National Cohort of intern doctors registered to practice in Ireland in between July 2020 and June 2021 across six Intern Training Networks were invited to participate in an online survey and semi-structure interviews.&lt;br /&gt;Results Interns reported slightly lower or comparable rates of burnout and emotional exhaustion compared to pre-pandemic studies. Frustration of interns autonomy was strongly associated with emotional exhaustion. Higher levels of personal accomplishment were described by interns regularly caring for patients with COVID-19, indicating professional reward from clinical responsibility. Interview analysis revealed 5 themes describing how Interns experienced clinical practice; emotional experience, the need for future reflection, resilience strategies, mitigation measures and preservation of empathy. Protective factors against burnout included initial societal support, team cohesiveness and sharing, and the establishment of an overlap period between outgoing and incoming interns. Postponement of reflection and avoidant strategies employed during the crisis are indicators of future needs of this cohort.  &lt;br /&gt;Conclusions&lt;br /&gt;Interns beginning in practice during the pandemic experienced an extremely challenging clinical environment. Our work suggests they met these challenges head-on and retained empathy. Organisational, professional, community and societal responses were critical in supporting them to  achieve relatedness and competence satisfaction. Further work is required to better understand autonomy supportive supervision.&lt;br /&gt;Strengths and limitations of this study&lt;br /&gt;• A multi-centre, mixed method design, using validated instruments and interviews is used to analyse and explore associations among psychological needs satisfaction, burnout and empathy.&lt;br /&gt;• This study reports correlational associations which do not in themselves indicate casual effect.&lt;br /&gt;• Specific site influences were not examined and individual exposures were variable over time.&lt;br /&gt;Conflict of interest- none to declare&lt;br /&gt;Acknowledgements- we would like to acknowledge all the intern doctors who practiced during the pandemic, and thank them for their service and commitment. Thank you to the intern coordinators who circulated the invitations and facilitated the study.&lt;br /&gt;&lt;br /&gt;_________________________________&lt;br /&gt;&lt;strong&gt;IMPROVING PEER REVIEW&lt;/strong&gt;&lt;br /&gt;We are constantly trying to find ways of improving the peer review system and have an ongoing programme of research. If you do not wish your review to be entered into a study please let us know by emailing  info.bmjopen@bmj.com  as soon as possible.</body></email_sent><email_sent><send_date><year>2025</year><month>11</month><day>30</day><hour>13</hour><minute>38</minute><second>13</second><time_zone>(GMT) Greenwich Mean Time : Dublin, Edinburgh, Lisbon, London</time_zone></send_date><to user_id="75713450">rlbrown3@wisc.edu</to><subject>Reminder: BMJ Open</subject><body>&lt;br /&gt;30-Nov-2025&lt;br /&gt;&lt;br /&gt;Dear Prof. Brown:&lt;br /&gt;&lt;br /&gt;Recently, I invited you to review Manuscript ID bmjopen-2025-108611.R1, entitled "Descriptive analysis of Interns’ basic psychological needs, burnout and empathy in the COVID-19 pandemic in Ireland."  I have yet to hear from you about this.&lt;br /&gt;&lt;br /&gt;This e-mail is simply a reminder to respond to the invitation to review.  I appreciate your help in accomplishing our goal of having an expedited reviewing process.&lt;br /&gt;&lt;br /&gt;The Journal is located at https://mc.manuscriptcentral.com/bmjopen.&lt;br /&gt;&lt;br /&gt;You may e-mail me with your reply or click the appropriate link at the bottom of the page to automatically register your reply with our online manuscript submission and review system. If you are unable to review at this time, I would appreciate you recommending another expert reviewer.&lt;br /&gt;&lt;br /&gt;Please do not hesitate to contact me if I can be of any assistance.&lt;br /&gt;&lt;br /&gt;Sincerely,&lt;br /&gt;&lt;br /&gt;&lt;br /&gt;BMJ Open Editorial Office&lt;br /&gt;info.bmjopen@bmj.com&lt;br /&gt;&lt;br /&gt;*** PLEASE NOTE: This is a two-step process. After clicking on the link, you will be directed to a webpage to confirm. *** &lt;br /&gt;&lt;br /&gt;Agreed: &lt;a href="https://mc.manuscriptcentral.com/bmjopen?URL_MASK=0bf610c788814a568424a8a34069e2b2" target="_blank"&gt;https://mc.manuscriptcentral.com/bmjopen?URL_MASK=0bf610c788814a568424a8a34069e2b2&lt;/a&gt;&lt;br /&gt;&lt;br /&gt;Decline: &lt;a href="https://mc.manuscriptcentral.com/bmjopen?URL_MASK=8f5406c07ed1468caee4ce265c5f06ba" target="_blank"&gt;https://mc.manuscriptcentral.com/bmjopen?URL_MASK=8f5406c07ed1468caee4ce265c5f06ba&lt;/a&gt;&lt;br /&gt;&lt;br /&gt;Unavailable: &lt;a href="https://mc.manuscriptcentral.com/bmjopen?URL_MASK=16f66c3c9a884815bc0056d52258fd06" target="_blank"&gt;https://mc.manuscriptcentral.com/bmjopen?URL_MASK=16f66c3c9a884815bc0056d52258fd06&lt;/a&gt;&lt;br /&gt;&lt;br /&gt;MANUSCRIPT DETAILS&lt;br /&gt;&lt;br /&gt;TITLE: Descriptive analysis of Interns’ basic psychological needs, burnout and empathy in the COVID-19 pandemic in Ireland&lt;br /&gt;&lt;br /&gt;AUTHORS: Patterson, Aileen; Brady, Conan; Burke, Elaine; Castello, Stefania; Courtney, Laura; F. Curley, Gerard; Donnelly, Suzanne ; Hennessy , Martina ; McLoughlin, Declan M.; O'Connell , Finbarr ; Roberts, TE; ten Cate, Olle; Wald, Hedy; Zgaga, Lina&lt;br /&gt;&lt;br /&gt;ABSTRACT: ABSTRACT&lt;br /&gt;Background The transition from medical student to doctor is recognised as challenging. Interns beginning their first clinical practice during the COVID-19 pandemic faced unprecedented  uncertainty with unknown potential consequences for psychological wellbeing and the ability to practice empathetically.&lt;br /&gt;Objectives This study investigated the effect of beginning the practice of medicine during the pandemic on the psychological needs, burnout and empathy of intern doctors.&lt;br /&gt;Design A mixed-methods, sequential cross-sectional study design.&lt;br /&gt;Participants and Setting The National Cohort of intern doctors registered to practice in Ireland in between July 2020 and June 2021 across six Intern Training Networks were invited to participate in an online survey and semi-structure interviews.&lt;br /&gt;Results Interns reported slightly lower or comparable rates of burnout and emotional exhaustion compared to pre-pandemic studies. Frustration of interns autonomy was strongly associated with emotional exhaustion. Higher levels of personal accomplishment were described by interns regularly caring for patients with COVID-19, indicating professional reward from clinical responsibility. Interview analysis revealed 5 themes describing how Interns experienced clinical practice; emotional experience, the need for future reflection, resilience strategies, mitigation measures and preservation of empathy. Protective factors against burnout included initial societal support, team cohesiveness and sharing, and the establishment of an overlap period between outgoing and incoming interns. Postponement of reflection and avoidant strategies employed during the crisis are indicators of future needs of this cohort.  &lt;br /&gt;Conclusions&lt;br /&gt;Interns beginning in practice during the pandemic experienced an extremely challenging clinical environment. Our work suggests they met these challenges head-on and retained empathy. Organisational, professional, community and societal responses were critical in supporting them to  achieve relatedness and competence satisfaction. Further work is required to better understand autonomy supportive supervision.&lt;br /&gt;Strengths and limitations of this study&lt;br /&gt;•	A multi-centre, mixed method design, using validated instruments and interviews is used to analyse and explore associations among psychological needs satisfaction, burnout and empathy. &lt;br /&gt;•	This study reports correlational associations which do not in themselves indicate casual effect. &lt;br /&gt;•	Specific site influences were not examined and individual exposures were variable over time.&lt;br /&gt;Conflict of interest- none to declare&lt;br /&gt;Acknowledgements- we would like to acknowledge all the intern doctors who practiced during the pandemic, and thank them for their service and commitment. Thank you to the intern coordinators who circulated the invitations and facilitated the study.</body></email_sent><email_sent><send_date><year>2025</year><month>11</month><day>30</day><hour>15</hour><minute>13</minute><second>08</second><time_zone>(GMT) Greenwich Mean Time : Dublin, Edinburgh, Lisbon, London</time_zone></send_date><to user_id="75713450">rlbrown3@wisc.edu</to><subject>Follow-up: Invitation to Review for BMJ Open bmjopen-2025-108611.R1</subject><body>&lt;br /&gt;30-Nov-2025&lt;br /&gt;&lt;br /&gt;Dear Prof. Brown:&lt;br /&gt;&lt;br /&gt;Thank you for replying to my invitation to review for BMJ Open.&lt;br /&gt;&lt;br /&gt;It is unfortunate that you are unable to review this manuscript at this time.  I will keep you in mind when future manuscripts come in that fall under your area of expertise.&lt;br /&gt;&lt;br /&gt;Do you have any reviewer suggestions?&lt;br /&gt;&lt;br /&gt;Sincerely,&lt;br /&gt;Dr. Jamie Royle&lt;br /&gt;BMJ Open Managing Editor&lt;br /&gt;jroyle@bmj.com</body></email_sent><email_sent><send_date><year>2025</year><month>12</month><day>03</day><hour>06</hour><minute>09</minute><second>14</second><time_zone>(GMT) Greenwich Mean Time : Dublin, Edinburgh, Lisbon, London</time_zone></send_date><to user_id="101688589">jroyle@bmj.com</to><subject>Reviewer selections for Manuscript ID bmjopen-2025-108611.R1 now due</subject><body>&lt;br /&gt;03-Dec-2025&lt;br /&gt;&lt;br /&gt;Dear Dr. Royle:&lt;br /&gt;&lt;br /&gt;Manuscript ID bmjopen-2025-108611.R1 entitled "Descriptive analysis of Interns’ basic psychological needs, burnout and empathy in the COVID-19 pandemic in Ireland" with Dr. Aileen Patterson as contact author has been assigned to you and is currently sitting in your ME Center at https://mc.manuscriptcentral.com/bmjopen.&lt;br /&gt;&lt;br /&gt;https://mc.manuscriptcentral.com/bmjopen?URL_MASK=614094034c6d430fa726c1609618ac54&lt;br /&gt;&lt;br /&gt;This e-mail is a reminder that Reviewer selections are now due.&lt;br /&gt;&lt;br /&gt;Sincerely,&lt;br /&gt;BMJ Open Editorial Office&lt;br /&gt;BMJ Open Editorial Office&lt;br /&gt;info.bmjopen@bmj.com</body></email_sent><email_sent><send_date><year>2026</year><month>03</month><day>01</day><hour>07</hour><minute>39</minute><second>22</second><time_zone>(GMT) Greenwich Mean Time : Dublin, Edinburgh, Lisbon, London</time_zone></send_date><to user_id="101688589">jroyle@bmj.com</to><subject>All required reviews have been returned for Manuscript ID bmjopen-2025-108611.R1 - Reminder to make decision within the next 3 days</subject><body>&lt;br /&gt;01-Mar-2026&lt;br /&gt;&lt;br /&gt;Dear Dr. Royle:&lt;br /&gt;&lt;br /&gt;All required reviews have been returned by the reviewers for Manuscript ID bmjopen-2025-108611.R1 entitled "Descriptive analysis of Interns’ basic psychological needs, burnout and empathy in the COVID-19 pandemic in Ireland" with Dr. Aileen Patterson as contact author.&lt;br /&gt;&lt;br /&gt;Please look at the reviews and make a decision within the next 3 days.&lt;br /&gt;&lt;br /&gt;Sincerely,&lt;br /&gt;BMJ Open Editorial Office&lt;br /&gt;BMJ Open Editorial Office&lt;br /&gt;info.bmjopen@bmj.com</body></email_sent><email_sent><send_date><year>2026</year><month>03</month><day>04</day><hour>06</hour><minute>10</minute><second>59</second><time_zone>(GMT) Greenwich Mean Time : Dublin, Edinburgh, Lisbon, London</time_zone></send_date><to user_id="101688589">jroyle@bmj.com</to><subject>Decision Now Due on Manuscript ID bmjopen-2025-108611.R1</subject><body>&lt;br /&gt;04-Mar-2026&lt;br /&gt;&lt;br /&gt;Dear Dr. Royle:&lt;br /&gt;&lt;br /&gt;All required reviews have been returned by the reviewers for Manuscript ID bmjopen-2025-108611.R1 entitled "Descriptive analysis of Interns’ basic psychological needs, burnout and empathy in the COVID-19 pandemic in Ireland" with Dr. Aileen Patterson as contact author.  The review and Editor comments can be found at the end of this email.&lt;br /&gt;&lt;br /&gt;Please look at the reviews and make a decision on the manuscript today so as not to cause further delays.&lt;br /&gt;&lt;br /&gt;Kind regards,&lt;br /&gt;BMJ Open Editorial Office&lt;br /&gt;BMJ Open Editorial Office&lt;br /&gt;info.bmjopen@bmj.com&lt;br /&gt;&lt;br /&gt;Editor(s)' Comments the Editor-in-Chief (if any):&lt;br /&gt;&lt;br /&gt;Reviewer(s)' Comments to the Editor (if any):    &lt;br /&gt;&lt;br /&gt;Editor(s)' Comments to Author (if any):&lt;br /&gt;&lt;br /&gt;Reviewer(s)' Comments to Author (if any):&lt;br /&gt;</body></email_sent><email_sent doc_task_id="568525847"><send_date><year>2026</year><month>03</month><day>05</day><hour>11</hour><minute>18</minute><second>36</second><time_zone>(GMT) Greenwich Mean Time : Dublin, Edinburgh, Lisbon, London</time_zone></send_date><to user_id="111030644">patteram@tcd.ie</to><subject>Your submission to BMJ Open has been accepted</subject><body>&lt;br /&gt;05-Mar-2026&lt;br /&gt;bmjopen-2025-108611.R1 - Descriptive analysis of Interns’ basic psychological needs, burnout and empathy in the COVID-19 pandemic in Ireland&lt;br /&gt;&lt;br /&gt;Dear Dr. Patterson:&lt;br /&gt;&lt;br /&gt;We are pleased to accept your article for publication in BMJ Open. Please accept my apologies for the delay. &lt;br /&gt;&lt;br /&gt;Within 2-3 working days, you will receive an email with payment options and instructions from BMJ's e-commerce partner, Copyright Clearance Center. You will be able to choose either to pay by credit card or invoice. If you are not making the payment yourself, you may forward the email to the person or organisation that will be paying on your behalf. Your article will not be processed by production until you have paid the article processing charge or requested an invoice. For more details on open access publication please visit our Author Hub: https://authors.bmj.com/open-access/.&lt;br /&gt;&lt;br /&gt;Please note, that if your institution is part of one of BMJ’s Publish and Read or prepay agreements your request for funding will be automatically processed based on this acceptance and you will only receive an email accepting or denying your funding request. To find out if your institution is part of a Publish and Read or prepay agreement visit BMJ’s open access agreements page: https://authors.bmj.com/open-access/institutional-programme/.&lt;br /&gt;&lt;br /&gt;Once payment is confirmed and your article is sent to Production, copyediting and typesetting will be completed. We will email you a proof to check via our online tool usually within 10-15 days of this time; please check your junk mail folder.&lt;br /&gt;&lt;br /&gt;The proof is your opportunity to check for typesetting errors and the completeness and accuracy of the text; including author names and affiliations, tables and figures; including legends, numerical, mathematical, or other scientific expressions. We ask that you only make minor corrections at this stage. Please provide any comments within 48 hours. There will be no further opportunities to make corrections prior to publication.&lt;br /&gt;&lt;br /&gt;See https://authors.bmj.com/after-submitting/accepted/ for more information about what to expect once your article has been accepted.&lt;br /&gt;&lt;br /&gt;We publish most articles online in their final form around three weeks after acceptance. See https://authors.bmj.com/after-submitting/online-first-publication/ for more information about online publication. BMJ will deposit your article in all indexes affiliated with the journal.&lt;br /&gt;&lt;br /&gt;Any final comments from the reviewer(s) are included at the foot of this email. The comments are for your information only, but in the case of minor requests (e.g. typos) these can be corrected when you receive your proof. These comments will be included in the peer review history published alongside your article.&lt;br /&gt;&lt;br /&gt;If your article is selected for press release by BMJ’s Press Office you will be informed as soon as possible.&lt;br /&gt;&lt;br /&gt;If you have any queries, please contact the Editorial Office at info.bmjopen@bmj.com.&lt;br /&gt;&lt;br /&gt;Kind regards,&lt;br /&gt;Dr. Jamie Royle&lt;br /&gt;&lt;br /&gt;https://bmjopen.bmj.com/&lt;br /&gt;&lt;br /&gt;&lt;br /&gt; </body></email_sent><email_sent><send_date><year>2026</year><month>03</month><day>05</day><hour>22</hour><minute>49</minute><second>17</second><time_zone>(GMT) Greenwich Mean Time : Dublin, Edinburgh, Lisbon, London</time_zone></send_date><to user_id="111030644">patteram@tcd.ie</to><subject>bmjopen-2025-108611.R1 - Open Access licence for your article</subject><body>&lt;br /&gt;05-Mar-2026&lt;br /&gt;&lt;br /&gt;bmjopen-2025-108611.R1 - Descriptive analysis of Interns’ basic psychological needs, burnout and empathy in the COVID-19 pandemic in Ireland&lt;br /&gt;&lt;br /&gt;Dear Dr. Patterson,&lt;br /&gt;&lt;br /&gt;Please note that your funder is eligible for a &lt;a href="https://authors.bmj.com/open-access/copyright-licences/" target="_blank"&gt;CC-BY&lt;/a&gt; licence, therefore we have updated your licence requirements for this paper to CC-BY.&lt;br /&gt;&lt;br /&gt;If you have any questions, please let me know. &lt;br /&gt;&lt;br /&gt;Best wishes,&lt;br /&gt;Reem&lt;br /&gt;Editorial Production Assistant&lt;br /&gt;BMJ, BMA House, Tavistock Square, London WC1H 9JR&lt;br /&gt;E: info.bmjopen@bmj.com</body></email_sent></email_list><user_list><user contact="false" is_staff="false" submitter="false" submitting_agent="false" user_id="112945273"><salutation>Dr.</salutation><first_name>Finbarr </first_name><middle_name/><last_name>O'Connell </last_name><suffix/><degree/><email addr_type="primary">FIOCONNE@tcd.ie</email><comments/><affiliation seq="1"><inst>Trinity College Dublin School of Medicine</inst><institution_id institution_id_type="Ringgold">155276</institution_id><dept>Medical Education</dept><person_title/><room/><addr1/><addr2/><addr3/><city>Dublin</city><province/><country country_code="IE">Ireland</country><post_code/><phone/><fax/></affiliation><current_profile_affiliation><inst>Trinity College Dublin School of Medicine</inst><institution_id institution_id_type="Ringgold">155276</institution_id><dept>Medical Education</dept><person_title/><room/><addr1/><addr2/><addr3/><city>Dublin</city><province/><country country_code="IE">Ireland</country><post_code/><phone/><fax/></current_profile_affiliation><galleyDeliveryType/></user><user contact="false" is_staff="false" submitter="false" submitting_agent="false" user_id="20406933"><salutation>Prof.</salutation><first_name>Olle</first_name><middle_name/><last_name>ten Cate</last_name><suffix/><degree/><email addr_type="primary">t.j.tencate@umcutrecht.nl</email><attr_type id="15955" name="Keywords"><attribute id="25585900" name="Postgraduate Medical Education">selected</attribute><attribute id="25586482" name="undergraduate medical education">selected</attribute></attr_type><attr_type id="18521" name="Email subscription"><attribute id="29629948" name="No">selected</attribute></attr_type><comments/><researcher_id>W-8382-2018</researcher_id><orcid>0000-0002-6379-8780</orcid><orcid_id_validation>TRUE</orcid_id_validation><orcid_token_type>bearer</orcid_token_type><orcid_token_scope>[/authenticate, /read-limited, /activities/update, /person/update]</orcid_token_scope><orcid_token_expires_in>631138518</orcid_token_expires_in><affiliation seq="1"><inst>UMC Utrecht</inst><dept>Center for Research and Developm of Education</dept><person_title/><room/><addr1>P.O. Box 85500</addr1><addr2>Universiteitsweg 98</addr2><addr3/><city>Utrecht</city><province/><country country_code="NL">Netherlands</country><post_code>3508GA</post_code><phone>31887557010</phone><fax>31887553409</fax></affiliation><current_profile_affiliation><inst>UMC Utrecht</inst><dept>Center for Research and Developm of Education</dept><person_title/><room/><addr1>P.O. Box 85500</addr1><addr2>Universiteitsweg 98</addr2><addr3/><city>Utrecht</city><province/><country country_code="NL">Netherlands</country><post_code>3508GA</post_code><phone>31887557010</phone><fax>31887553409</fax></current_profile_affiliation><galleyDeliveryType/></user><user contact="false" is_staff="false" submitter="false" submitting_agent="false" user_id="101688589"><salutation>Dr.</salutation><first_name>Jamie</first_name><middle_name/><last_name>Royle</last_name><suffix/><degree/><email addr_type="primary">jroyle@bmj.com</email><attr_type id="15955" name="Keywords"><attribute id="25339348" name="VIROLOGY">selected</attribute></attr_type><attr_type id="18521" name="Email subscription"><attribute id="29629948" name="No">selected</attribute></attr_type><attr_type id="38658" name="Social media"><attribute id="187523756" name="Not applicable">selected</attribute></attr_type><comments/><orcid>0000-0002-5227-4105</orcid><orcid_id_validation>FALSE</orcid_id_validation><orcid_token_type/><orcid_token_scope/><orcid_token_expires_in/><affiliation seq="1"><inst>British Medical Association</inst><institution_id institution_id_type="Ringgold">4639</institution_id><dept/><person_title/><room/><addr1>BMA House </addr1><addr2>Tavistock Square</addr2><addr3/><city>London</city><province/><country country_code="GB">United Kingdom of Great Britain and Northern Ireland</country><post_code>WC1H 9JP</post_code><phone/><fax/></affiliation><current_profile_affiliation><inst>British Medical Association</inst><institution_id institution_id_type="Ringgold">4639</institution_id><dept/><person_title/><room/><addr1>BMA House </addr1><addr2>Tavistock Square</addr2><addr3/><city>London</city><province/><country country_code="GB">United Kingdom of Great Britain and Northern Ireland</country><post_code>WC1H 9JP</post_code><phone/><fax/></current_profile_affiliation><galleyDeliveryType/></user><user contact="false" is_staff="false" submitter="false" submitting_agent="false" user_id="40626030"><salutation>Dr.</salutation><first_name>Declan M.</first_name><middle_name/><last_name>McLoughlin</last_name><suffix/><degree/><email addr_type="primary">d.mcloughlin@tcd.ie</email><comments/><affiliation seq="1"><inst>Univ Ireland Trinity Coll</inst><dept/><person_title/><room/><addr1/><addr2/><addr3/><city/><province/><country country_code="GB">United Kingdom of Great Britain and Northern Ireland</country><post_code/><phone/><fax/></affiliation><current_profile_affiliation><inst>Univ Ireland Trinity Coll</inst><dept/><person_title/><room/><addr1/><addr2/><addr3/><city/><province/><country country_code="GB">United Kingdom of Great Britain and Northern Ireland</country><post_code/><phone/><fax/></current_profile_affiliation><galleyDeliveryType/></user><user contact="false" is_staff="false" submitter="false" submitting_agent="false" user_id="112909202"><salutation>Dr.</salutation><first_name>Elaine</first_name><middle_name/><last_name>Burke</last_name><suffix/><degree/><email addr_type="primary">burkee11@tcd.ie</email><attr_type id="15955" name="Keywords"><attribute id="25339322" name="EDUCATION &amp; TRAINING (see Medical Education &amp; Training)">selected</attribute><attribute id="143739841" name="Health Education">selected</attribute><attribute id="152520928" name="Health Workforce">selected</attribute><attribute id="25339548" name="MEDICAL EDUCATION &amp; TRAINING">selected</attribute><attribute id="25339559" name="QUALITATIVE RESEARCH">selected</attribute></attr_type><attr_type id="18521" name="Email subscription"><attribute id="29629948" name="No">selected</attribute></attr_type><attr_type id="38658" name="Social media"><attribute id="187523756" name="Not applicable">selected</attribute></attr_type><comments/><orcid>0000-0002-9885-8763</orcid><orcid_id_validation>TRUE</orcid_id_validation><orcid_token_type>bearer</orcid_token_type><orcid_token_scope>[/authenticate, /read-limited, /activities/update, /person/update]</orcid_token_scope><orcid_token_expires_in>631138518</orcid_token_expires_in><affiliation seq="1"><inst>Trinity College Dublin School of Medicine</inst><institution_id institution_id_type="Ringgold">155276</institution_id><dept>Medical Education</dept><person_title/><room/><addr1>Trinity Biomedical Sciences Institute</addr1><addr2>152-160 Pearse St</addr2><addr3>Dublin 2</addr3><city>Dublin</city><state>--- Select One ---</state><country country_code="IE">Ireland</country><post_code/><phone>01 8962606</phone><fax/></affiliation><current_profile_affiliation><inst>Trinity College Dublin School of Medicine</inst><institution_id institution_id_type="Ringgold">155276</institution_id><dept>Medical Education</dept><person_title/><room/><addr1>Trinity Biomedical Sciences Institute</addr1><addr2>152-160 Pearse St</addr2><addr3>Dublin 2</addr3><city>Dublin</city><state>--- Select One ---</state><country country_code="IE">Ireland</country><post_code/><phone>01 8962606</phone><fax/></current_profile_affiliation><galleyDeliveryType/></user><user contact="false" is_staff="false" submitter="false" submitting_agent="false" user_id="55295139"><salutation>Prof.</salutation><first_name>TE</first_name><middle_name/><last_name>Roberts</last_name><suffix/><degree/><email addr_type="primary">t.e.roberts@leeds.ac.uk</email><attr_type id="15955" name="Keywords"><attribute id="25339548" name="MEDICAL EDUCATION &amp; TRAINING">selected</attribute></attr_type><attr_type id="18521" name="Email subscription"><attribute id="29629948" name="No">selected</attribute></attr_type><comments/><affiliation seq="1"><inst>University of Leeds</inst><dept/><person_title/><room/><addr1>Worsley Building</addr1><addr2/><addr3/><city>Leeds</city><province/><country country_code="GB">United Kingdom of Great Britain and Northern Ireland</country><post_code>LS2 9JT</post_code><phone>01133431657</phone><fax/></affiliation><current_profile_affiliation><inst>University of Leeds</inst><dept/><person_title/><room/><addr1>Worsley Building</addr1><addr2/><addr3/><city>Leeds</city><province/><country country_code="GB">United Kingdom of Great Britain and Northern Ireland</country><post_code>LS2 9JT</post_code><phone>01133431657</phone><fax/></current_profile_affiliation><galleyDeliveryType/></user><user contact="false" is_staff="false" submitter="false" submitting_agent="false" user_id="39067100"><salutation>Dr.</salutation><first_name>Hedy</first_name><middle_name/><last_name>Wald</last_name><suffix/><degree/><email addr_type="primary">hedy_wald@brown.edu</email><comments/><affiliation seq="1"><inst>Warren Alpert Medical School of Brown University, Providence, Rhode Island 02860, USA</inst><dept/><person_title/><room/><addr1/><addr2/><addr3/><city/><province/><country country_code="GB">United Kingdom of Great Britain and Northern Ireland</country><post_code/><phone/><fax/></affiliation><current_profile_affiliation><inst>Warren Alpert Medical School of Brown University, Providence, Rhode Island 02860, USA</inst><dept/><person_title/><room/><addr1/><addr2/><addr3/><city/><province/><country country_code="GB">United Kingdom of Great Britain and Northern Ireland</country><post_code/><phone/><fax/></current_profile_affiliation><galleyDeliveryType/></user><user contact="true" is_staff="false" submitter="true" submitting_agent="false" user_id="111030644"><salutation>Dr.</salutation><first_name>Aileen</first_name><middle_name/><last_name>Patterson</last_name><suffix/><degree/><email addr_type="primary">patteram@tcd.ie</email><attr_type id="15955" name="Keywords"><attribute id="25339548" name="MEDICAL EDUCATION &amp; TRAINING">selected</attribute><attribute id="143739841" name="Health Education">selected</attribute><attribute id="148339261" name="Burnout, Professional">selected</attribute></attr_type><attr_type id="18521" name="Email subscription"><attribute id="29629949" name="Yes">selected</attribute></attr_type><attr_type id="38658" name="Social media"><attribute id="187523756" name="Not applicable">selected</attribute></attr_type><comments/><orcid>0000-0003-4315-0917</orcid><orcid_id_validation>TRUE</orcid_id_validation><orcid_token_type>bearer</orcid_token_type><orcid_token_scope>[/authenticate, /read-limited, /activities/update, /person/update]</orcid_token_scope><orcid_token_expires_in>631138518</orcid_token_expires_in><affiliation seq="1"><inst>Trinity College Dublin School of Medicine</inst><institution_id institution_id_type="Ringgold">155276</institution_id><dept>Medical Education</dept><person_title/><room/><addr1>School of Medicine</addr1><addr2/><addr3>Dublin</addr3><city>Dublin</city><state>--- Select One ---</state><country country_code="IE">Ireland</country><post_code>D02 R590</post_code><phone/><fax/></affiliation><current_profile_affiliation><inst>Trinity College Dublin School of Medicine</inst><institution_id institution_id_type="Ringgold">155276</institution_id><dept>Medical Education</dept><person_title/><room/><addr1>School of Medicine</addr1><addr2/><addr3>Dublin</addr3><city>Dublin</city><state>--- Select One ---</state><country country_code="IE">Ireland</country><post_code>D02 R590</post_code><phone/><fax/></current_profile_affiliation><galleyDeliveryType/></user><user contact="false" is_staff="false" submitter="false" submitting_agent="false" user_id="33149426"><salutation>Dr.</salutation><first_name>Lina </first_name><middle_name/><last_name>Zgaga</last_name><suffix/><degree/><email addr_type="primary">zgagal@tcd.ie</email><attr_type id="15955" name="Keywords"><attribute id="25339583" name="EPIDEMIOLOGY">selected</attribute><attribute id="25339350" name="GASTROENTEROLOGY"/><attribute id="25339357" name="Gastrointestinal tumours" parent_id="25339350">selected</attribute><attribute id="57575099" name="vitamin D">selected</attribute><attribute id="25339703" name="GENETICS">selected</attribute><attribute id="25339703" name="GENETICS"/><attribute id="25339706" name="Cancer genetics" parent_id="25339703">selected</attribute></attr_type><attr_type id="18521" name="Email subscription"><attribute id="29629948" name="No">selected</attribute></attr_type><comments/><affiliation seq="1"><inst>Trinity College Dublin</inst><dept>Public Health and Primary Care</dept><person_title/><room/><addr1>Tallaght Hospital</addr1><addr2>Trinity Education Centre</addr2><addr3/><city>Dublin</city><province/><country country_code="IE">Ireland</country><post_code/><phone>+353 1 896 1545</phone><fax/></affiliation><current_profile_affiliation><inst>Trinity College Dublin</inst><dept>Public Health and Primary Care</dept><person_title/><room/><addr1>Tallaght Hospital</addr1><addr2>Trinity Education Centre</addr2><addr3/><city>Dublin</city><province/><country country_code="IE">Ireland</country><post_code/><phone>+353 1 896 1545</phone><fax/></current_profile_affiliation><galleyDeliveryType/></user><user contact="false" is_staff="false" submitter="false" submitting_agent="false" user_id="73661103"><salutation>Dr.</salutation><first_name>Martina </first_name><middle_name/><last_name>Hennessy </last_name><suffix/><degree/><email addr_type="primary">mhenness@tcd.ie</email><comments/><affiliation seq="1"><inst>Trinity College Dublin</inst><institution_id institution_id_type="Ringgold">8809</institution_id><dept/><person_title/><room/><addr1/><addr2/><addr3/><city>Dublin</city><province/><country country_code="IE">Ireland</country><post_code>2</post_code><phone/><fax/></affiliation><current_profile_affiliation><inst>Trinity College Dublin</inst><institution_id institution_id_type="Ringgold">8809</institution_id><dept/><person_title/><room/><addr1/><addr2/><addr3/><city>Dublin</city><province/><country country_code="IE">Ireland</country><post_code>2</post_code><phone/><fax/></current_profile_affiliation><galleyDeliveryType/></user><user contact="false" is_staff="false" submitter="false" submitting_agent="false" user_id="112909162"><salutation>Dr.</salutation><first_name>Conan</first_name><middle_name/><last_name>Brady</last_name><suffix/><degree/><email addr_type="primary">bradyc19@tcd.ie</email><comments/><affiliation seq="1"><inst>Trinity College Dublin</inst><institution_id institution_id_type="Ringgold">8809</institution_id><dept/><person_title/><room/><addr1/><addr2/><addr3/><city>Dublin</city><province/><country country_code="IE">Ireland</country><post_code/><phone/><fax/></affiliation><current_profile_affiliation><inst>Trinity College Dublin</inst><institution_id institution_id_type="Ringgold">8809</institution_id><dept/><person_title/><room/><addr1/><addr2/><addr3/><city>Dublin</city><province/><country country_code="IE">Ireland</country><post_code/><phone/><fax/></current_profile_affiliation><galleyDeliveryType/></user><user contact="false" is_staff="false" submitter="false" submitting_agent="false" user_id="112944430"><salutation>Prof.</salutation><first_name>Suzanne </first_name><middle_name/><last_name>Donnelly</last_name><suffix/><degree/><email addr_type="primary">suzanne.donnelly@ucd.ie</email><comments/><affiliation seq="1"><inst>University College Dublin School of Medicine</inst><institution_id institution_id_type="Ringgold">37438</institution_id><dept/><person_title/><room/><addr1/><addr2/><addr3/><city>Dublin</city><province/><country country_code="IE">Ireland</country><post_code/><phone/><fax/></affiliation><current_profile_affiliation><inst>University College Dublin School of Medicine</inst><institution_id institution_id_type="Ringgold">37438</institution_id><dept/><person_title/><room/><addr1/><addr2/><addr3/><city>Dublin</city><province/><country country_code="IE">Ireland</country><post_code/><phone/><fax/></current_profile_affiliation><galleyDeliveryType/></user><user contact="false" is_staff="false" submitter="false" submitting_agent="false" user_id="112909132"><salutation>Ms.</salutation><first_name>Laura</first_name><middle_name/><last_name>Courtney</last_name><suffix/><degree/><email addr_type="primary">lauraaacourtney@gmail.com</email><attr_type id="15955" name="Keywords"><attribute id="25339589" name="PSYCHIATRY">selected</attribute></attr_type><attr_type id="18521" name="Email subscription"><attribute id="29629948" name="No">selected</attribute></attr_type><comments/><affiliation seq="1"><inst>Trinity College Dublin School of Medicine</inst><institution_id institution_id_type="Ringgold">155276</institution_id><dept>Medical Education</dept><person_title/><room/><addr1>Trinity College Dublin</addr1><addr2>College Green</addr2><addr3/><city>Dublin</city><state>--- Select One ---</state><country country_code="IE">Ireland</country><post_code/><phone/><fax/></affiliation><current_profile_affiliation><inst>Trinity College Dublin School of Medicine</inst><institution_id institution_id_type="Ringgold">155276</institution_id><dept>Medical Education</dept><person_title/><room/><addr1>Trinity College Dublin</addr1><addr2>College Green</addr2><addr3/><city>Dublin</city><state>--- Select One ---</state><country country_code="IE">Ireland</country><post_code/><phone/><fax/></current_profile_affiliation><galleyDeliveryType/></user><user contact="false" is_staff="false" submitter="false" submitting_agent="false" user_id="112944717"><salutation>Prof.</salutation><first_name>Gerard</first_name><middle_name/><last_name>F. Curley</last_name><suffix/><degree/><email addr_type="primary">gercurley@rcsi.ie</email><comments/><affiliation seq="1"><inst>Royal College of Surgeons in Ireland</inst><institution_id institution_id_type="Ringgold">655732</institution_id><dept/><person_title/><room/><addr1/><addr2/><addr3/><city>Dublin</city><province/><country country_code="IE">Ireland</country><post_code/><phone/><fax/></affiliation><current_profile_affiliation><inst>Royal College of Surgeons in Ireland</inst><institution_id institution_id_type="Ringgold">655732</institution_id><dept/><person_title/><room/><addr1/><addr2/><addr3/><city>Dublin</city><province/><country country_code="IE">Ireland</country><post_code/><phone/><fax/></current_profile_affiliation><galleyDeliveryType/></user><user contact="false" is_staff="false" submitter="false" submitting_agent="false" user_id="21071483"><salutation>Dr.</salutation><first_name>BMJ Open</first_name><middle_name/><last_name>Editorial Office</last_name><suffix/><degree/><email addr_type="primary">info.bmjopen@bmj.com</email><attr_type id="15955" name="Keywords"><attribute id="25339699" name="ALTITUDE MEDICINE">selected</attribute></attr_type><attr_type id="18521" name="Email subscription"><attribute id="29629948" name="No">selected</attribute></attr_type><comments/><affiliation seq="1"><inst/><dept/><person_title/><room/><addr1>BMJ Journals, BMJ Group</addr1><addr2>BMA House, Tavistock Square</addr2><addr3/><city>London </city><province/><country country_code="GB">United Kingdom of Great Britain and Northern Ireland</country><post_code>WC1H 9JR </post_code><phone/><fax/></affiliation><current_profile_affiliation><inst/><dept/><person_title/><room/><addr1>BMJ Journals, BMJ Group</addr1><addr2>BMA House, Tavistock Square</addr2><addr3/><city>London </city><province/><country country_code="GB">United Kingdom of Great Britain and Northern Ireland</country><post_code>WC1H 9JR </post_code><phone/><fax/></current_profile_affiliation><galleyDeliveryType/></user><user contact="false" is_staff="false" submitter="false" submitting_agent="false" user_id="112909285"><salutation>Dr.</salutation><first_name>Stefania</first_name><middle_name/><last_name>Castello</last_name><suffix/><degree/><email addr_type="primary">scastell@tcd.ie</email><comments/><affiliation seq="1"><inst>Trinity College Dublin</inst><institution_id institution_id_type="Ringgold">8809</institution_id><dept/><person_title/><room/><addr1/><addr2/><addr3/><city>Dublin</city><province/><country country_code="IE">Ireland</country><post_code/><phone/><fax/></affiliation><current_profile_affiliation><inst>Trinity College Dublin</inst><institution_id institution_id_type="Ringgold">8809</institution_id><dept/><person_title/><room/><addr1/><addr2/><addr3/><city>Dublin</city><province/><country country_code="IE">Ireland</country><post_code/><phone/><fax/></current_profile_affiliation><galleyDeliveryType/></user></user_list><fundref_information><no_funders>False</no_funders><funder><preferred_label>Health Research Board</preferred_label><concept_id/><grant_number>Funding: IRC/HRB grant number COV19-2020-114</grant_number></funder></fundref_information><conversations/><publication_model>Open access</publication_model></article></article_set>
